# Supplementary material for: 3-(4-Bromo­phenyl­sulfin­yl)-2,4,6-trimethyl-1-benzofuran
Source: Acta Crystallogr Sect E Struct Rep Online. 2012 Jan 18;68(Pt 2):o456. doi: 10.1107/S1600536812001547 (PMC3275211; doi:10.1107/S1600536812001547)
Supplement: Supplementary file 1 [file e-68-0o456-sup1.cif]

##############################################################################
#                                                                            #
# This CIF contains the data in a paper accepted for publication in          #
# Acta Crystallographica Section E. It conforms to the requirements of       #
# Notes for Authors for Acta Crystallographica Section E, and has been       #
# peer reviewed under the auspices of the IUCr Commission on Journals.       #
#                                                                            #
# Full details of the Crystallographic Information File format               #
# are given in the paper "The Crystallographic Information File (CIF):       #
# a New Standard Archive File for Crystallography" by S. R. Hall, F. H.      #
# Allen and I. D. Brown [Acta Cryst. (1991), A47, 655-685].                  #
#                                                                            #
# The current version of the core CIF dictionary is obtainable from          #
# ftp://ftp.iucr.org/pub/cif_core.dic.                                       #
#                                                                            #
# Software is freely available for graphical display of the structure(s)     #
# in this CIF. For information consult the CIF software page                 #
# http://www.iucr.org/resources/cif/software.                                #
#                                                                            #
# This file may be used for bona fide research purposes within the           #
# scientific community so long as proper attribution is given to the journal # 
# article from which it was obtained.                                        #
#                                                                            #
##############################################################################
data_global
_audit_creation_method     'form.cif (version 2.0)'
_journal_data_validation_number     ?
_journal_date_recd_electronic     2012-01-03
_journal_date_accepted     2012-01-13
_journal_name_full     'Acta Crystallographica, Section E'
_journal_year     2012
_journal_volume     68
_journal_issue      2
_journal_page_first     o456
_journal_page_last     o456
_journal_paper_category     QO
_journal_paper_doi     10.1107/S1600536812001547
_journal_coeditor_code     PK2381
_publ_contact_author_name     'Prof. Uk Lee'
_publ_contact_author_address
;
 Department of Chemistry, Pukyong National University, 599-1 Daeyeon 3-dong
 Nam-gu, Busan 608-737, Republic of Korea
;
_publ_contact_author_email     'uklee@pknu.ac.kr'
_publ_contact_author_fax     '+82-51-629-5583'
_publ_contact_author_phone     '+82-51-629-5596'
_publ_section_title
;
3-(4-Bromophenylsulfinyl)-2,4,6-trimethyl-1-benzofuran
;
loop_
    _publ_author_name
    _publ_author_address
    'Choi, Hong Dae'
;
 Department of Chemistry, Dongeui University, San 24 Kaya-dong Busanjin-gu,
 Busan 614-714, Republic of Korea
;
    'Seo, Pil Ja'
;
 Department of Chemistry, Dongeui University, San 24 Kaya-dong Busanjin-gu,
 Busan 614-714, Republic of Korea
;
    'Lee, Uk'
;
 Department of Chemistry, Pukyong National University, 599-1 Daeyeon 3-dong
 Nam-gu, Busan 608-737, Republic of Korea
;
data_I
_chemical_name_systematic
;
3-(4-Bromophenylsulfinyl)-2,4,6-trimethyl-1-benzofuran
;
_chemical_name_common     ?
_chemical_formula_moiety     'C17 H15 Br O2 S'
_chemical_formula_sum     'C17 H15 Br O2 S'
_chemical_formula_iupac     'C17 H15 Br O2 S'
_chemical_formula_weight     363.26
_chemical_melting_point     ?
_symmetry_cell_setting     orthorhombic
_symmetry_space_group_name_H-M     'P n a 21'
_symmetry_space_group_name_Hall     'P 2c -2n'
loop_
    _symmetry_equiv_pos_as_xyz
    'x, y, z'
    '-x, -y, z+1/2'
    '-x+1/2, y+1/2, z+1/2'
    'x+1/2, -y+1/2, z'
_cell_length_a     12.0911(3)
_cell_length_b     19.4713(3)
_cell_length_c     6.44820(10)
_cell_angle_alpha     90.00
_cell_angle_beta     90.00
_cell_angle_gamma     90.00
_cell_volume     1518.10(5)
_cell_formula_units_Z     4
_cell_measurement_reflns_used     3220
_cell_measurement_theta_min     2.69
_cell_measurement_theta_max     27.02
_cell_measurement_temperature     173(2)
_exptl_crystal_description     'block'
_exptl_crystal_colour     'colourless'
_exptl_crystal_size_max     0.33
_exptl_crystal_size_mid     0.29
_exptl_crystal_size_min     0.19
_exptl_crystal_density_diffrn     1.589
_exptl_crystal_density_meas     ?
_exptl_crystal_density_method     'not measured'
_exptl_crystal_F_000     736
_exptl_absorpt_coefficient_mu     2.846
_exptl_absorpt_correction_type     multi-scan
_exptl_absorpt_process_details     '(SADABS; Bruker, 2009)'
_exptl_absorpt_correction_T_min     0.456
_exptl_absorpt_correction_T_max     0.611
_exptl_special_details
;
;
_diffrn_ambient_temperature     173(2)
_diffrn_radiation_type     MoK\a
_diffrn_radiation_wavelength     0.71073
_diffrn_radiation_source     'rotating anode'
_diffrn_radiation_monochromator     'multilayer'
_diffrn_measurement_device_type     'Bruker SMART APEXII CCD'
_diffrn_measurement_method     '\f and \w scans'
_diffrn_detector_area_resol_mean     10.0
_diffrn_reflns_number     8258
_diffrn_reflns_av_R_equivalents     0.0296
_diffrn_reflns_av_sigmaI/netI     0.0501
_diffrn_reflns_theta_min     1.98
_diffrn_reflns_theta_max     28.32
_diffrn_reflns_theta_full     28.32
_diffrn_measured_fraction_theta_max     0.987
_diffrn_measured_fraction_theta_full     0.987
_diffrn_reflns_limit_h_min     -11
_diffrn_reflns_limit_h_max     16
_diffrn_reflns_limit_k_min     -25
_diffrn_reflns_limit_k_max     21
_diffrn_reflns_limit_l_min     -8
_diffrn_reflns_limit_l_max     7
_diffrn_standards_number     0
_diffrn_standards_interval_count     .
_diffrn_standards_interval_time     .
_diffrn_standards_decay_%     ?
_refine_special_details
;
 Refinement of F^2^ against ALL reflections.  The weighted R-factor wR and
 goodness of fit S are based on F^2^, conventional R-factors R are based
 on F, with F set to zero for negative F^2^. The threshold expression of
 F^2^ > 2sigma(F^2^) is used only for calculating R-factors(gt) etc. and is
 not relevant to the choice of reflections for refinement.  R-factors based
 on F^2^ are statistically about twice as large as those based on F, and R-
 factors based on ALL data will be even larger.
;
_reflns_number_total     3190
_reflns_number_gt     2797
_reflns_threshold_expression     I>2\s(I)
_refine_ls_structure_factor_coef     Fsqd
_refine_ls_matrix_type     full
_refine_ls_R_factor_all     0.0390
_refine_ls_R_factor_gt     0.0317
_refine_ls_wR_factor_gt     0.0748
_refine_ls_wR_factor_ref     0.0784
_refine_ls_goodness_of_fit_ref     1.031
_refine_ls_restrained_S_all     1.031
_refine_ls_number_reflns     3190
_refine_ls_number_parameters     194
_refine_ls_number_restraints     1
_refine_ls_hydrogen_treatment     constr
_refine_ls_weighting_scheme     calc
_refine_ls_weighting_details
                 'calc w=1/[\s^2^(Fo^2^)+(0.0362P)^2^] where P=(Fo^2^+2Fc^2^)/3'
_atom_sites_solution_hydrogens     difmap
_atom_sites_solution_primary     direct
_atom_sites_solution_secondary     difmap
_refine_ls_shift/su_max     0.000
_refine_ls_shift/su_mean     0.000
_refine_diff_density_max     0.237
_refine_diff_density_min     -0.546
_refine_ls_extinction_method     none
_refine_ls_extinction_coef     ?
_refine_ls_abs_structure_details     'Flack (1983), 1131 Friedel pairs'
_refine_ls_abs_structure_Flack     0.014(12)
loop_
    _atom_type_symbol
    _atom_type_description
    _atom_type_scat_dispersion_real
    _atom_type_scat_dispersion_imag
    _atom_type_scat_source
    'C' 'C' 0.0033 0.0016
                         'International Tables Vol C Tables 4.2.6.8 and 6.1.1.4'
    'H' 'H' 0.0000 0.0000
                         'International Tables Vol C Tables 4.2.6.8 and 6.1.1.4'
    'O' 'O' 0.0106 0.0060
                         'International Tables Vol C Tables 4.2.6.8 and 6.1.1.4'
    'S' 'S' 0.1246 0.1234
                         'International Tables Vol C Tables 4.2.6.8 and 6.1.1.4'
    'Br' 'Br' -0.2901 2.4595
                         'International Tables Vol C Tables 4.2.6.8 and 6.1.1.4'
_computing_data_collection     '<i>APEX2</i> (Bruker, 2009)'
_computing_cell_refinement     '<i>SAINT</i> (Bruker, 2009)'
_computing_data_reduction     '<i>SAINT</i> (Bruker, 2009)'
_computing_structure_solution     '<i>SHELXS97</i> (Sheldrick, 2008)'
_computing_structure_refinement     '<i>SHELXL97</i> (Sheldrick, 2008)'
_computing_molecular_graphics
        '<i>ORTEP-3</i> (Farrugia, 1997) and <i>DIAMOND</i> (Brandenburg, 1998)'
_computing_publication_material     '<i>SHELXL97</i> (Sheldrick, 2008)'
loop_
    _atom_site_type_symbol
    _atom_site_label
    _atom_site_fract_x
    _atom_site_fract_y
    _atom_site_fract_z
    _atom_site_U_iso_or_equiv
    _atom_site_adp_type
    _atom_site_calc_flag
    _atom_site_refinement_flags
    _atom_site_occupancy
    _atom_site_symmetry_multiplicity
    _atom_site_disorder_assembly
    _atom_site_disorder_group
    Br Br1 0.50103(3) 0.448031(17) 0.95844(11) 0.04606(11) Uani d . 1 2 . .
    S S1 0.59546(5) 0.24377(3) 0.19734(12) 0.02620(14) Uani d . 1 2 . .
    O O1 0.32864(13) 0.13364(8) 0.1240(3) 0.0271(4) Uani d . 1 2 . .
    O O2 0.70481(13) 0.21095(9) 0.2396(3) 0.0337(4) Uani d . 1 2 . .
    C C1 0.48796(18) 0.18334(13) 0.2236(4) 0.0232(5) Uani d . 1 2 . .
    C C2 0.4617(2) 0.13067(12) 0.3768(4) 0.0218(5) Uani d . 1 2 . .
    C C3 0.50764(18) 0.10532(15) 0.5613(5) 0.0244(6) Uani d . 1 2 . .
    C C4 0.4501(2) 0.05337(12) 0.6611(4) 0.0280(6) Uani d . 1 2 . .
    H H4 0.4799 0.0352 0.7859 0.034 Uiso calc R 1 2 . .
    C C5 0.3494(2) 0.02600(13) 0.5871(5) 0.0300(6) Uani d . 1 2 . .
    C C6 0.3051(2) 0.05052(12) 0.4044(4) 0.0286(6) Uani d . 1 2 . .
    H H6 0.2382 0.0327 0.3488 0.034 Uiso calc R 1 2 . .
    C C7 0.3631(2) 0.10222(12) 0.3065(4) 0.0249(5) Uani d . 1 2 . .
    C C8 0.4063(2) 0.18286(12) 0.0785(4) 0.0244(5) Uani d . 1 2 . .
    C C9 0.6138(2) 0.13299(14) 0.6532(4) 0.0326(6) Uani d . 1 2 . .
    H H9A 0.5976 0.1742 0.7350 0.049 Uiso calc R 1 2 . .
    H H9B 0.6653 0.1447 0.5413 0.049 Uiso calc R 1 2 . .
    H H9C 0.6472 0.0980 0.7428 0.049 Uiso calc R 1 2 . .
    C C10 0.2906(2) -0.02817(14) 0.7122(6) 0.0449(7) Uani d . 1 2 . .
    H H10A 0.2119 -0.0282 0.6764 0.067 Uiso calc R 1 2 . .
    H H10B 0.2992 -0.0182 0.8603 0.067 Uiso calc R 1 2 . .
    H H10C 0.3225 -0.0733 0.6814 0.067 Uiso calc R 1 2 . .
    C C11 0.3837(2) 0.22527(13) -0.1055(4) 0.0290(6) Uani d . 1 2 . .
    H H11A 0.3762 0.1956 -0.2275 0.043 Uiso calc R 1 2 . .
    H H11B 0.4449 0.2575 -0.1271 0.043 Uiso calc R 1 2 . .
    H H11C 0.3149 0.2510 -0.0846 0.043 Uiso calc R 1 2 . .
    C C12 0.5641(2) 0.29687(12) 0.4160(4) 0.0246(6) Uani d . 1 2 . .
    C C13 0.6479(2) 0.31154(13) 0.5558(4) 0.0286(6) Uani d . 1 2 . .
    H H13 0.7185 0.2908 0.5399 0.034 Uiso calc R 1 2 . .
    C C14 0.6288(2) 0.35637(12) 0.7187(5) 0.0289(6) Uani d . 1 2 . .
    H H14 0.6851 0.3657 0.8175 0.035 Uiso calc R 1 2 . .
    C C15 0.5266(2) 0.38710(13) 0.7346(4) 0.0279(6) Uani d . 1 2 . .
    C C16 0.4426(2) 0.37384(13) 0.5940(5) 0.0306(6) Uani d . 1 2 . .
    H H16 0.3728 0.3958 0.6080 0.037 Uiso calc R 1 2 . .
    C C17 0.4610(2) 0.32882(13) 0.4347(5) 0.0299(6) Uani d . 1 2 . .
    H H17 0.4041 0.3193 0.3373 0.036 Uiso calc R 1 2 . .
loop_
    _atom_site_aniso_label
    _atom_site_aniso_U_11
    _atom_site_aniso_U_22
    _atom_site_aniso_U_33
    _atom_site_aniso_U_12
    _atom_site_aniso_U_13
    _atom_site_aniso_U_23
    Br1 0.05193(19) 0.04310(18) 0.04315(19) 0.00241(13) 0.00636(14) -0.01494(17)
    S1 0.0258(3) 0.0285(3) 0.0242(3) -0.0055(2) 0.0024(3) 0.0003(3)
    O1 0.0254(9) 0.0279(9) 0.0280(10) -0.0048(8) -0.0047(8) 0.0031(7)
    O2 0.0234(9) 0.0374(10) 0.0401(12) -0.0016(8) 0.0040(8) -0.0042(8)
    C1 0.0229(12) 0.0234(12) 0.0232(14) -0.0018(9) 0.0018(10) -0.0029(11)
    C2 0.0216(11) 0.0222(12) 0.0216(12) 0.0010(10) 0.0030(11) -0.0001(10)
    C3 0.0229(13) 0.0268(14) 0.0234(14) 0.0040(9) 0.0016(10) 0.0001(11)
    C4 0.0285(13) 0.0277(13) 0.0277(16) 0.0068(10) -0.0001(12) 0.0049(10)
    C5 0.0267(13) 0.0230(12) 0.0404(16) 0.0036(11) 0.0075(12) 0.0047(12)
    C6 0.0218(11) 0.0246(12) 0.0395(18) 0.0004(9) 0.0007(11) 0.0017(11)
    C7 0.0257(12) 0.0244(12) 0.0245(14) 0.0041(10) -0.0008(10) 0.0001(10)
    C8 0.0253(12) 0.0246(12) 0.0233(13) -0.0021(10) 0.0010(11) -0.0020(10)
    C9 0.0289(13) 0.0396(14) 0.0293(16) 0.0010(12) -0.0054(12) 0.0023(12)
    C10 0.0357(15) 0.0394(15) 0.060(2) 0.0003(12) 0.0032(17) 0.0258(16)
    C11 0.0296(13) 0.0332(13) 0.0241(14) 0.0005(11) -0.0020(11) 0.0012(11)
    C12 0.0255(12) 0.0219(12) 0.0264(15) -0.0037(9) -0.0003(10) 0.0040(10)
    C13 0.0239(13) 0.0287(13) 0.0331(15) -0.0002(11) -0.0022(11) 0.0003(11)
    C14 0.0261(13) 0.0315(13) 0.0293(14) -0.0018(10) -0.0050(13) 0.0006(12)
    C15 0.0355(13) 0.0219(12) 0.0262(15) -0.0044(10) 0.0030(12) -0.0001(11)
    C16 0.0258(13) 0.0277(14) 0.0382(16) 0.0026(11) 0.0022(12) 0.0032(12)
    C17 0.0272(12) 0.0281(13) 0.0346(15) -0.0017(11) -0.0083(14) 0.0042(12)
_geom_special_details
;
 All esds (except the esd in the dihedral angle between two l.s. planes)
 are estimated using the full covariance matrix.  The cell esds are taken
 into account individually in the estimation of esds in distances, angles
 and torsion angles; correlations between esds in cell parameters are only
 used when they are defined by crystal symmetry.  An approximate (isotropic)
 treatment of cell esds is used for estimating esds involving l.s. planes.
;
loop_
    _geom_bond_atom_site_label_1
    _geom_bond_atom_site_label_2
    _geom_bond_site_symmetry_2
    _geom_bond_distance
    _geom_bond_publ_flag
    Br1 C15 . 1.894(3) ?
    S1 O2 . 1.4935(18) ?
    S1 C1 . 1.761(2) ?
    S1 C12 . 1.789(3) ?
    O1 C8 . 1.373(3) ?
    O1 C7 . 1.390(3) ?
    C1 C8 . 1.360(4) ?
    C1 C2 . 1.459(4) ?
    C2 C7 . 1.390(4) ?
    C2 C3 . 1.403(4) ?
    C3 C4 . 1.386(4) ?
    C3 C9 . 1.513(3) ?
    C4 C5 . 1.412(4) ?
    C4 H4 . 0.9500 ?
    C5 C6 . 1.380(4) ?
    C5 C10 . 1.506(4) ?
    C6 C7 . 1.380(3) ?
    C6 H6 . 0.9500 ?
    C8 C11 . 1.471(4) ?
    C9 H9A . 0.9800 ?
    C9 H9B . 0.9800 ?
    C9 H9C . 0.9800 ?
    C10 H10A . 0.9800 ?
    C10 H10B . 0.9800 ?
    C10 H10C . 0.9800 ?
    C11 H11A . 0.9800 ?
    C11 H11B . 0.9800 ?
    C11 H11C . 0.9800 ?
    C12 C13 . 1.386(3) ?
    C12 C17 . 1.398(4) ?
    C13 C14 . 1.385(4) ?
    C13 H13 . 0.9500 ?
    C14 C15 . 1.377(4) ?
    C14 H14 . 0.9500 ?
    C15 C16 . 1.386(4) ?
    C16 C17 . 1.369(4) ?
    C16 H16 . 0.9500 ?
    C17 H17 . 0.9500 ?
loop_
    _geom_angle_atom_site_label_1
    _geom_angle_atom_site_label_2
    _geom_angle_atom_site_label_3
    _geom_angle_site_symmetry_1
    _geom_angle_site_symmetry_3
    _geom_angle
    _geom_angle_publ_flag
    O2 S1 C1 . . 110.48(11) ?
    O2 S1 C12 . . 106.92(11) ?
    C1 S1 C12 . . 98.85(12) ?
    C8 O1 C7 . . 106.43(19) ?
    C8 C1 C2 . . 107.6(2) ?
    C8 C1 S1 . . 118.3(2) ?
    C2 C1 S1 . . 134.1(2) ?
    C7 C2 C3 . . 118.4(2) ?
    C7 C2 C1 . . 104.2(2) ?
    C3 C2 C1 . . 137.3(2) ?
    C4 C3 C2 . . 116.8(2) ?
    C4 C3 C9 . . 120.2(3) ?
    C2 C3 C9 . . 122.9(2) ?
    C3 C4 C5 . . 123.5(2) ?
    C3 C4 H4 . . 118.3 ?
    C5 C4 H4 . . 118.3 ?
    C6 C5 C4 . . 119.5(2) ?
    C6 C5 C10 . . 121.1(3) ?
    C4 C5 C10 . . 119.4(3) ?
    C7 C6 C5 . . 116.5(2) ?
    C7 C6 H6 . . 121.8 ?
    C5 C6 H6 . . 121.8 ?
    C6 C7 O1 . . 123.8(2) ?
    C6 C7 C2 . . 125.2(2) ?
    O1 C7 C2 . . 111.0(2) ?
    C1 C8 O1 . . 110.8(2) ?
    C1 C8 C11 . . 133.3(2) ?
    O1 C8 C11 . . 115.9(2) ?
    C3 C9 H9A . . 109.5 ?
    C3 C9 H9B . . 109.5 ?
    H9A C9 H9B . . 109.5 ?
    C3 C9 H9C . . 109.5 ?
    H9A C9 H9C . . 109.5 ?
    H9B C9 H9C . . 109.5 ?
    C5 C10 H10A . . 109.5 ?
    C5 C10 H10B . . 109.5 ?
    H10A C10 H10B . . 109.5 ?
    C5 C10 H10C . . 109.5 ?
    H10A C10 H10C . . 109.5 ?
    H10B C10 H10C . . 109.5 ?
    C8 C11 H11A . . 109.5 ?
    C8 C11 H11B . . 109.5 ?
    H11A C11 H11B . . 109.5 ?
    C8 C11 H11C . . 109.5 ?
    H11A C11 H11C . . 109.5 ?
    H11B C11 H11C . . 109.5 ?
    C13 C12 C17 . . 120.3(2) ?
    C13 C12 S1 . . 118.47(19) ?
    C17 C12 S1 . . 120.92(19) ?
    C14 C13 C12 . . 120.1(2) ?
    C14 C13 H13 . . 119.9 ?
    C12 C13 H13 . . 119.9 ?
    C15 C14 C13 . . 118.7(3) ?
    C15 C14 H14 . . 120.7 ?
    C13 C14 H14 . . 120.7 ?
    C14 C15 C16 . . 121.9(3) ?
    C14 C15 Br1 . . 118.4(2) ?
    C16 C15 Br1 . . 119.7(2) ?
    C17 C16 C15 . . 119.4(2) ?
    C17 C16 H16 . . 120.3 ?
    C15 C16 H16 . . 120.3 ?
    C16 C17 C12 . . 119.6(3) ?
    C16 C17 H17 . . 120.2 ?
    C12 C17 H17 . . 120.2 ?
loop_
    _geom_torsion_atom_site_label_1
    _geom_torsion_atom_site_label_2
    _geom_torsion_atom_site_label_3
    _geom_torsion_atom_site_label_4
    _geom_torsion_site_symmetry_1
    _geom_torsion_site_symmetry_2
    _geom_torsion_site_symmetry_3
    _geom_torsion_site_symmetry_4
    _geom_torsion
    _geom_torsion_publ_flag
    O2 S1 C1 C8 . . . . -136.6(2) ?
    C12 S1 C1 C8 . . . . 111.5(2) ?
    O2 S1 C1 C2 . . . . 45.2(3) ?
    C12 S1 C1 C2 . . . . -66.7(3) ?
    C8 C1 C2 C7 . . . . 0.2(3) ?
    S1 C1 C2 C7 . . . . 178.6(2) ?
    C8 C1 C2 C3 . . . . -178.9(3) ?
    S1 C1 C2 C3 . . . . -0.6(5) ?
    C7 C2 C3 C4 . . . . -0.3(4) ?
    C1 C2 C3 C4 . . . . 178.7(3) ?
    C7 C2 C3 C9 . . . . -179.3(2) ?
    C1 C2 C3 C9 . . . . -0.3(5) ?
    C2 C3 C4 C5 . . . . -0.4(4) ?
    C9 C3 C4 C5 . . . . 178.6(2) ?
    C3 C4 C5 C6 . . . . 1.1(4) ?
    C3 C4 C5 C10 . . . . -177.2(3) ?
    C4 C5 C6 C7 . . . . -1.1(4) ?
    C10 C5 C6 C7 . . . . 177.2(2) ?
    C5 C6 C7 O1 . . . . -178.5(2) ?
    C5 C6 C7 C2 . . . . 0.4(4) ?
    C8 O1 C7 C6 . . . . 178.8(2) ?
    C8 O1 C7 C2 . . . . -0.2(3) ?
    C3 C2 C7 C6 . . . . 0.3(4) ?
    C1 C2 C7 C6 . . . . -179.0(2) ?
    C3 C2 C7 O1 . . . . 179.3(2) ?
    C1 C2 C7 O1 . . . . 0.0(3) ?
    C2 C1 C8 O1 . . . . -0.3(3) ?
    S1 C1 C8 O1 . . . . -179.02(17) ?
    C2 C1 C8 C11 . . . . 176.7(3) ?
    S1 C1 C8 C11 . . . . -2.0(4) ?
    C7 O1 C8 C1 . . . . 0.4(3) ?
    C7 O1 C8 C11 . . . . -177.2(2) ?
    O2 S1 C12 C13 . . . . 13.9(2) ?
    C1 S1 C12 C13 . . . . 128.6(2) ?
    O2 S1 C12 C17 . . . . -172.8(2) ?
    C1 S1 C12 C17 . . . . -58.1(2) ?
    C17 C12 C13 C14 . . . . 2.0(4) ?
    S1 C12 C13 C14 . . . . 175.40(19) ?
    C12 C13 C14 C15 . . . . -1.8(4) ?
    C13 C14 C15 C16 . . . . 0.7(4) ?
    C13 C14 C15 Br1 . . . . 179.7(2) ?
    C14 C15 C16 C17 . . . . 0.2(4) ?
    Br1 C15 C16 C17 . . . . -178.9(2) ?
    C15 C16 C17 C12 . . . . 0.0(4) ?
    C13 C12 C17 C16 . . . . -1.1(4) ?
    S1 C12 C17 C16 . . . . -174.3(2) ?
loop_
    _geom_hbond_atom_site_label_D
    _geom_hbond_atom_site_label_H
    _geom_hbond_atom_site_label_A
    _geom_hbond_site_symmetry_A
    _geom_hbond_distance_DH
    _geom_hbond_distance_HA
    _geom_hbond_distance_DA
    _geom_hbond_angle_DHA
    C11 H11C O2 4_455 0.98 2.59 3.343(3) 134.0
    C17 H17 O2 4_455 0.95 2.56 3.432(3) 152.8
    C4 H4 Cg 2_655 0.95 2.89 3.724(3) 146.7
    C11 H11A Cg 1_554 0.98 2.98 3.917(3) 161.0
_iucr_refine_instructions_details
;
TITL 1147 IN PNA2(1)
CELL  0.71073 12.09110 19.47130  6.44820 90.00000 90.00000 90.00000
ZERR 4  0.00030  0.00030  0.00010  0.00000  0.00000  0.00000
LATT -1
SYMM -X, -Y, Z+ 0.50000
SYMM -X+ 0.50000, Y+ 0.50000, Z+ 0.50000
SYMM X+ 0.50000, -Y+ 0.50000, Z
SFAC C H O S BR
UNIT 68 60 8 4 4
TEMP -100
SIZE 0.192 0.291 0.327
L.S. 15
ACTA
CONF
BOND $H
BOND
TWIN
FMAP 2
MPLA 9 C1 C2 C3 C4 C5 C6 C7 O1 C8
MPLA 6 C12 C13 C14 C15 C16 C17
EQIV $1  -0.5+X, 0.5-Y, Z
HTAB C11 O2_$1
HTAB C17 O2_$1
HTAB
PLAN 20
WGHT    0.036200
BASF   0.01419
FVAR       0.17080
BR1   5    0.501031    0.448031    0.958439    11.00000    0.05193    0.04310 =
         0.04315   -0.01494    0.00636    0.00241
S1    4    0.595464    0.243767    0.197339    11.00000    0.02583    0.02854 =
         0.02422    0.00030    0.00236   -0.00550
O1    3    0.328640    0.133642    0.123967    11.00000    0.02536    0.02787 =
         0.02802    0.00311   -0.00471   -0.00475
O2    3    0.704806    0.210947    0.239627    11.00000    0.02345    0.03742 =
         0.04011   -0.00419    0.00399   -0.00162
C1    1    0.487959    0.183337    0.223601    11.00000    0.02291    0.02342 =
         0.02317   -0.00293    0.00178   -0.00183
C2    1    0.461651    0.130671    0.376816    11.00000    0.02159    0.02224 =
         0.02164   -0.00012    0.00299    0.00103
C3    1    0.507638    0.105321    0.561266    11.00000    0.02294    0.02676 =
         0.02344    0.00014    0.00156    0.00397
C4    1    0.450069    0.053369    0.661113    11.00000    0.02846    0.02772 =
         0.02773    0.00487   -0.00010    0.00677
AFIX  43
H4    2    0.479938    0.035231    0.785888    11.00000   -1.20000
AFIX   0
C5    1    0.349398    0.026000    0.587126    11.00000    0.02666    0.02296 =
         0.04040    0.00469    0.00754    0.00355
C6    1    0.305106    0.050523    0.404362    11.00000    0.02182    0.02456 =
         0.03952    0.00169    0.00073    0.00042
AFIX  43
H6    2    0.238200    0.032738    0.348845    11.00000   -1.20000
AFIX   0
C7    1    0.363075    0.102225    0.306474    11.00000    0.02574    0.02442 =
         0.02447    0.00011   -0.00082    0.00414
C8    1    0.406310    0.182860    0.078535    11.00000    0.02527    0.02462 =
         0.02327   -0.00201    0.00103   -0.00207
C9    1    0.613755    0.132987    0.653194    11.00000    0.02889    0.03960 =
         0.02932    0.00231   -0.00545    0.00096
AFIX 137
H9A   2    0.597584    0.174196    0.735014    11.00000   -1.50000
H9B   2    0.665282    0.144660    0.541297    11.00000   -1.50000
H9C   2    0.647154    0.098032    0.742830    11.00000   -1.50000
AFIX   0
C10   1    0.290621   -0.028169    0.712219    11.00000    0.03565    0.03936 =
         0.05983    0.02578    0.00317    0.00034
AFIX 137
H10A  2    0.211857   -0.028248    0.676370    11.00000   -1.50000
H10B  2    0.299226   -0.018216    0.860321    11.00000   -1.50000
H10C  2    0.322534   -0.073291    0.681363    11.00000   -1.50000
AFIX   0
C11   1    0.383696    0.225268   -0.105526    11.00000    0.02964    0.03321 =
         0.02408    0.00124   -0.00198    0.00049
AFIX 137
H11A  2    0.376193    0.195585   -0.227453    11.00000   -1.50000
H11B  2    0.444907    0.257475   -0.127114    11.00000   -1.50000
H11C  2    0.314926    0.250987   -0.084593    11.00000   -1.50000
AFIX   0
C12   1    0.564088    0.296872    0.416023    11.00000    0.02551    0.02190 =
         0.02643    0.00397   -0.00031   -0.00374
C13   1    0.647864    0.311542    0.555792    11.00000    0.02393    0.02871 =
         0.03305    0.00027   -0.00225   -0.00020
AFIX  43
H13   2    0.718484    0.290818    0.539857    11.00000   -1.20000
AFIX   0
C14   1    0.628816    0.356373    0.718708    11.00000    0.02608    0.03148 =
         0.02928    0.00061   -0.00498   -0.00177
AFIX  43
H14   2    0.685137    0.365735    0.817467    11.00000   -1.20000
AFIX   0
C15   1    0.526562    0.387103    0.734618    11.00000    0.03545    0.02189 =
         0.02625   -0.00007    0.00296   -0.00437
C16   1    0.442590    0.373841    0.593966    11.00000    0.02585    0.02775 =
         0.03823    0.00325    0.00216    0.00264
AFIX  43
H16   2    0.372833    0.395807    0.607990    11.00000   -1.20000
AFIX   0
C17   1    0.461020    0.328817    0.434651    11.00000    0.02717    0.02810 =
         0.03455    0.00423   -0.00828   -0.00174
AFIX  43
H17   2    0.404079    0.319328    0.337263    11.00000   -1.20000
HKLF 4
REM  1147 IN PNA2(1)
REM R1 =  0.0317 for   2797 Fo > 4sig(Fo)  and  0.0390 for all   3190 data
REM    194 parameters refined using      1 restraints
END
WGHT      0.0361      0.0000
REM Highest difference peak  0.237,  deepest hole -0.546,  1-sigma level  0.079
Q1    1   0.6823  0.2365  0.2217  11.00000  0.05    0.24
Q2    1   0.5930  0.3280  0.9622  11.00000  0.05    0.24
Q3    1   0.7171  0.3534  0.3242  11.00000  0.05    0.23
Q4    1   0.1575  0.0276  0.6660  11.00000  0.05    0.23
Q5    1   0.1686 -0.0115  0.7731  11.00000  0.05    0.23
Q6    1   0.6716  0.4208  0.6478  11.00000  0.05    0.23
Q7    1   0.4711  0.2079 -0.3313  11.00000  0.05    0.22
Q8    1   0.1741  0.1327  0.1171  11.00000  0.05    0.22
Q9    1   0.3593  0.3461 -0.1117  11.00000  0.05    0.22
Q10   1   0.1042  0.0239  0.4597  11.00000  0.05    0.22
Q11   1   0.1574  0.0498  0.5277  11.00000  0.05    0.21
Q12   1   0.1969  0.0295  0.6446  11.00000  0.05    0.21
Q13   1   0.7427  0.2029  0.1411  11.00000  0.05    0.21
Q14   1   0.6618  0.2394  0.2887  11.00000  0.05    0.21
Q15   1   0.5949  0.3611  1.1013  11.00000  0.05    0.21
Q16   1   0.2552  0.1305  0.2074  11.00000  0.05    0.21
Q17   1   0.7384  0.1275  0.4632  11.00000  0.05    0.21
Q18   1   0.2386 -0.0116  0.7131  11.00000  0.05    0.20
Q19   1   0.2864  0.3850  0.6705  11.00000  0.05    0.20
Q20   1   0.2253 -0.0600  0.5440  11.00000  0.05    0.20
;
