# Supplementary material for: 3-(4-Bromo­phenyl­sulfin­yl)-2,4,6-trimethyl-1-benzofuran
Source: Acta Crystallogr Sect E Struct Rep Online. 2012 Jan 18;68(Pt 2):o456. doi: 10.1107/S1600536812001547 (PMC3275211; doi:10.1107/S1600536812001547)
Supplement: Supplementary file 2 [file e-68-0o456-Isup2.hkl]

# 
# h,k,l, Fc-squared, Fo-squared, sigma(Fo-squared) and status flag 
# 
data_I
_shelx_title ' 1147 IN PNA2(1)' 
_shelx_refln_list_code          4 
_shelx_F_calc_maximum      203.38 
_exptl_crystal_F_000       736.00 
_reflns_d_resolution_high  0.7491 
 
loop_ 
 _symmetry_equiv_pos_as_xyz 
 'x, y, z' 
 '-x, -y, z+1/2' 
 '-x+1/2, y+1/2, z+1/2' 
 'x+1/2, -y+1/2, z' 
 
_cell_length_a    12.0911 
_cell_length_b    19.4713 
_cell_length_c     6.4482 
_cell_angle_alpha  90.000 
_cell_angle_beta   90.000 
_cell_angle_gamma  90.000 
 
_shelx_F_squared_multiplier     1.000 
 
loop_ 
 _refln_index_h 
 _refln_index_k 
 _refln_index_l 
 _refln_F_squared_calc 
 _refln_F_squared_meas 
 _refln_F_squared_sigma 
 _refln_observed_status 
   0   0  -8      897.92     1050.95     75.07 o 
   2   0  -8      533.54      609.45     35.99 o 
   4   0  -8      118.95      118.26     26.05 o 
   1   1  -8      348.98      377.15     19.15 o 
   2   1  -8      140.40      150.35     13.13 o 
   3   1  -8      196.63      232.84     26.60 o 
   4   1  -8       31.20       16.49     15.60 o 
   5   1  -8      159.59      170.02     27.76 o 
   0   2  -8       14.96        7.38     15.11 o 
   1   2  -8        0.03       -9.44      9.44 o 
   2   2  -8       42.60       71.36     11.32 o 
   3   2  -8        9.62       15.29     12.12 o 
   4   2  -8      311.26      341.75     36.33 o 
   5   2  -8       62.73       56.56     23.31 o 
   1   3  -8       63.56       91.76     11.99 o 
   2   3  -8      158.54      150.42     20.10 o 
   3   3  -8      198.63      234.91     21.20 o 
   4   3  -8       85.85       66.16     23.31 o 
   5   3  -8       73.60      103.52     23.31 o 
   0   4  -8      257.90      272.17     22.88 o 
   1   4  -8        2.40       -7.87     11.71 o 
   2   4  -8       76.22      103.90     18.51 o 
   3   4  -8        2.82        8.01     14.05 o 
   4   4  -8        8.91       13.71     20.57 o 
   1   5  -8      278.61      355.65     25.45 o 
   2   5  -8      162.45      166.57     19.39 o 
   3   5  -8       30.70       31.21     13.79 o 
   0   6  -8      109.97      135.05     23.99 o 
   1   6  -8       58.92       87.98     15.75 o 
   2   6  -8       58.22       81.24     23.99 o 
   3   6  -8       11.16       10.97     20.91 o 
   1   7  -8       17.99       24.68     20.91 o 
   2   7  -8      121.27      165.90     27.42 o 
   3   7  -8       80.73      120.31     26.05 o 
   1   8  -8       36.37       35.99     19.20 o 
   2   8  -8      119.27      140.54     24.68 o 
   2   0  -7       68.99       77.20     13.65 o 
   4   0  -7      140.33      139.23     17.02 o 
   6   0  -7       80.24       95.92     15.13 o 
   8   0  -7      197.29      162.13     24.34 o 
   0   1  -7       79.08       71.95     28.28 o 
   1   1  -7       93.32       96.84     16.03 o 
   2   1  -7       36.54       47.55      9.20 o 
   3   1  -7        6.05        4.91      8.30 o 
   4   1  -7      367.95      391.41     18.20 o 
   5   1  -7      165.16      165.39     15.58 o 
   6   1  -7      445.27      435.76     21.08 o 
   7   1  -7       70.41       67.82     10.28 o 
   8   1  -7       17.63       27.02     12.44 o 
   9   1  -7        7.57      -11.65     17.48 o 
   1   2  -7      124.24      139.57     21.97 o 
   2   2  -7       24.92       26.22      8.93 o 
   3   2  -7       34.19       45.72      9.57 o 
   4   2  -7      152.94      175.70     12.47 o 
   5   2  -7      119.76      109.64     10.83 o 
   6   2  -7       41.43       38.68      9.61 o 
   7   2  -7      209.78      199.83     13.57 o 
   8   2  -7       41.63       52.44     17.82 o 
   0   3  -7     1038.84     1074.56     51.49 o 
   1   3  -7       15.19       21.67      8.79 o 
   2   3  -7      577.27      564.43     22.92 o 
   3   3  -7       18.91       22.26      9.03 o 
   4   3  -7      254.70      281.53     15.11 o 
   5   3  -7       88.44       97.85     10.48 o 
   6   3  -7       65.72       63.69     10.46 o 
   7   3  -7       38.29       37.89     11.33 o 
   8   3  -7      120.14      108.32     20.91 o 
   1   4  -7      911.86      984.63     34.27 o 
   2   4  -7       82.20       91.03     10.64 o 
   3   4  -7      393.46      410.85     18.36 o 
   4   4  -7       86.73      104.15     11.08 o 
   5   4  -7      421.83      463.73     20.10 o 
   6   4  -7       45.73       36.47     11.14 o 
   7   4  -7      333.62      347.24     20.34 o 
   8   4  -7      163.88      163.16     24.34 o 
   0   5  -7      687.19      684.60     36.95 o 
   1   5  -7        1.62       -0.42      8.63 o 
   2   5  -7      464.09      484.30     20.76 o 
   3   5  -7       39.57       22.42      9.01 o 
   4   5  -7      933.13     1013.61     34.86 o 
   5   5  -7        2.57        8.53     14.29 o 
   6   5  -7      397.40      461.26     41.42 o 
   7   5  -7        7.18       -3.40     10.93 o 
   1   6  -7      969.77      959.97     33.46 o 
   2   6  -7      201.96      195.29     12.92 o 
   3   6  -7      446.27      430.23     19.13 o 
   4   6  -7       70.58       65.91     16.14 o 
   5   6  -7      119.73       97.91     13.12 o 
   6   6  -7      122.25      131.37     14.56 o 
   7   6  -7      347.68      337.13     39.39 o 
   0   7  -7     1130.45     1157.86     62.04 o 
   1   7  -7        3.87        5.26      8.40 o 
   2   7  -7      535.96      566.63     23.02 o 
   3   7  -7       15.34        9.17     10.08 o 
   4   7  -7      465.67      483.58     30.56 o 
   5   7  -7       79.37       94.96     13.15 o 
   6   7  -7      267.62      301.73     19.31 o 
   8   7  -7      144.86      180.99     28.11 o 
   1   8  -7       24.67       17.66      9.07 o 
   2   8  -7      396.82      412.55     25.33 o 
   3   8  -7      149.38      171.09     21.74 o 
   4   8  -7       91.21       80.78     12.57 o 
   5   8  -7      265.91      278.06     18.75 o 
   6   8  -7       33.56       41.07     15.25 o 
   0   9  -7      325.85      385.47     25.26 o 
   1   9  -7       71.36       89.22     12.71 o 
   2   9  -7      145.80      150.08     18.41 o 
   3   9  -7       57.99       55.51     11.86 o 
   4   9  -7       42.14       45.71     12.01 o 
   5   9  -7        4.17        7.82     10.99 o 
   6   9  -7      107.56      157.70     57.24 o 
   1  10  -7       40.82       43.81     15.32 o 
   2  10  -7      301.18      294.71     18.64 o 
   3  10  -7       70.46       83.61     12.85 o 
   4  10  -7       31.87       28.71     12.50 o 
   5  10  -7      231.24      212.87     22.62 o 
   6  10  -7        1.19       -9.60     17.48 o 
   0  11  -7      114.06      123.74     25.02 o 
   1  11  -7       73.05       79.98     15.97 o 
   2  11  -7      109.57      135.73     23.31 o 
   3  11  -7       30.68       52.99     12.20 o 
   4  11  -7      181.04      234.25     41.99 o 
   5  11  -7       31.04       15.61     14.08 o 
   6  11  -7      212.48      250.91     31.19 o 
   1  12  -7      225.80      237.14     22.06 o 
   2  12  -7       85.65       76.26     22.28 o 
   3  12  -7      340.66      377.40     39.08 o 
   4  12  -7      226.97      196.41     30.85 o 
   5  12  -7      105.40      101.80     23.31 o 
   0  13  -7      956.50      896.01     67.18 o 
   1  13  -7        4.68        9.60     23.65 o 
   2  13  -7      242.00      284.50     34.28 o 
   0   0  -6      900.27      928.92     62.39 o 
   2   0  -6      526.53      564.35     31.54 o 
   4   0  -6     1300.79     1265.58     57.80 o 
   6   0  -6     1441.70     1467.77    155.11 o 
   8   0  -6      120.53      137.93     15.40 o 
  10   0  -6       20.47        7.91     15.77 o 
   1   1  -6     1369.68     1316.49     41.90 o 
   2   1  -6      710.51      678.47     24.29 o 
   3   1  -6     1995.80     1966.23     60.37 o 
   4   1  -6      126.72      131.64      9.70 o 
   5   1  -6     1210.62     1218.14     39.36 o 
   6   1  -6      114.09      125.29     12.22 o 
   7   1  -6      186.12      171.98     11.34 o 
   8   1  -6      108.71      105.35     10.04 o 
   9   1  -6      379.62      394.51     19.78 o 
  10   1  -6       32.03       34.75     15.09 o 
  11   1  -6      250.49      281.76     27.08 o 
   0   2  -6     2889.00     2808.01    119.13 o 
   1   2  -6       24.18       27.33      7.25 o 
   2   2  -6     1352.77     1352.61     43.01 o 
   3   2  -6      124.61      123.21      9.75 o 
   4   2  -6       33.05       27.25      7.38 o 
   5   2  -6      129.33      135.87     15.73 o 
   6   2  -6       98.12      124.53      9.79 o 
   7   2  -6       86.99       83.42      9.27 o 
   8   2  -6      563.49      525.76     21.14 o 
   9   2  -6       72.37       56.38      9.00 o 
  10   2  -6      464.82      581.56     46.59 o 
  11   2  -6       28.00        6.51     14.40 o 
   1   3  -6      175.49      189.37     11.08 o 
   2   3  -6       79.48       76.80      9.10 o 
   3   3  -6       82.64       84.78      8.71 o 
   4   3  -6      253.00      235.82     14.99 o 
   5   3  -6      266.34      284.75     13.99 o 
   6   3  -6       70.19       76.32      8.78 o 
   7   3  -6      286.62      301.55     14.79 o 
   8   3  -6      222.07      220.87     12.76 o 
   9   3  -6      144.58      141.72     13.13 o 
  10   3  -6       28.53       28.68     10.64 o 
  11   3  -6      109.10       80.55     18.85 o 
   0   4  -6      206.78      218.20     17.13 o 
   1   4  -6       34.75       41.50      7.79 o 
   2   4  -6      387.77      351.29     15.32 o 
   3   4  -6      441.41      411.04     17.47 o 
   4   4  -6      892.39      857.05     29.33 o 
   5   4  -6       30.62       30.89      8.96 o 
   6   4  -6      439.42      439.79     18.37 o 
   7   4  -6       29.75       29.00      7.47 o 
   8   4  -6       86.87       79.97      9.88 o 
   9   4  -6      153.71      171.61     12.61 o 
  10   4  -6       54.07       44.88     11.62 o 
   1   5  -6       37.79       38.89      7.73 o 
   2   5  -6       82.22       95.49      8.93 o 
   3   5  -6      251.57      262.31     13.48 o 
   4   5  -6      236.36      235.11     11.06 o 
   5   5  -6       39.57       41.00      7.29 o 
   6   5  -6       38.03       48.44      7.49 o 
   7   5  -6        9.17       13.76      8.05 o 
   8   5  -6      264.21      248.31     22.32 o 
   9   5  -6       33.02       40.10      9.59 o 
  10   5  -6        2.88       -0.71     10.53 o 
  11   5  -6        7.31      -12.68     22.28 o 
   0   6  -6      408.21      382.21     23.51 o 
   1   6  -6       23.40       22.85      7.31 o 
   2   6  -6      125.14      136.79     10.29 o 
   3   6  -6       86.00       83.60      8.63 o 
   4   6  -6      352.51      371.99     14.57 o 
   5   6  -6      186.50      196.06     11.83 o 
   6   6  -6      537.37      529.66     21.46 o 
   7   6  -6       18.54       22.97      8.76 o 
   8   6  -6      108.70      107.68     10.69 o 
   9   6  -6       30.32       20.51      9.33 o 
  10   6  -6       37.22       43.04     15.95 o 
   1   7  -6      779.12      802.85     27.37 o 
   2   7  -6      206.62      196.34     11.39 o 
   3   7  -6       55.47       61.83      8.26 o 
   4   7  -6      119.55      108.68      8.46 o 
   5   7  -6      160.77      175.28     11.53 o 
   6   7  -6       43.16       35.84      8.49 o 
   7   7  -6      295.68      332.42     16.08 o 
   8   7  -6      164.81      170.76     12.27 o 
   9   7  -6      397.24      405.21     19.18 o 
  10   7  -6       62.57       57.62     17.23 o 
   0   8  -6     1478.81     1484.27     61.91 o 
   1   8  -6       34.34       33.86      7.78 o 
   2   8  -6     1545.88     1501.92     47.51 o 
   3   8  -6      106.06       81.13      8.82 o 
   4   8  -6      497.91      480.99     19.81 o 
   5   8  -6      116.20       96.99      9.67 o 
   6   8  -6       62.20       74.81      9.14 o 
   7   8  -6       18.11       10.94      8.36 o 
   8   8  -6      265.60      289.07     15.31 o 
   9   8  -6        1.10       11.64      9.34 o 
  10   8  -6      423.36      474.92     39.42 o 
   1   9  -6      588.29      538.12     21.15 o 
   2   9  -6      410.01      373.94     19.51 o 
   3   9  -6      726.19      708.32     45.94 o 
   4   9  -6       16.20       17.13      9.50 o 
   5   9  -6      910.47      909.48     31.81 o 
   6   9  -6       29.25       30.34     10.84 o 
   7   9  -6      430.62      451.28     19.85 o 
   8   9  -6      168.55      160.17     12.46 o 
   9   9  -6       89.82      102.97     25.37 o 
  10   9  -6       39.40       51.42     21.25 o 
   0  10  -6      580.75      525.40     49.02 o 
   1  10  -6       65.89       65.25     10.35 o 
   2  10  -6      752.53      726.28     30.79 o 
   3  10  -6       49.47       51.31     11.90 o 
   4  10  -6     1541.07     1487.79     97.40 o 
   5  10  -6       15.79        5.67      7.87 o 
   6  10  -6     1302.94     1340.09     47.54 o 
   7  10  -6        4.58        7.57      9.60 o 
   8  10  -6      226.49      243.30     14.61 o 
   9  10  -6       63.54       60.66     16.12 o 
   1  11  -6      832.44      811.89     31.43 o 
   2  11  -6      126.98      137.40     12.43 o 
   3  11  -6      445.40      434.27     48.72 o 
   4  11  -6      195.48      208.81     15.90 o 
   5  11  -6      121.36      123.54     12.61 o 
   6  11  -6       89.13      105.10     11.13 o 
   7  11  -6       88.06       83.00     10.14 o 
   8  11  -6       91.84      135.34     20.21 o 
   9  11  -6      226.45      234.64     39.08 o 
   0  12  -6      957.80      938.86     63.41 o 
   1  12  -6        0.71       -2.67     11.38 o 
   2  12  -6      375.32      379.29     24.48 o 
   3  12  -6       12.97        2.97      8.71 o 
   4  12  -6       25.00       35.47     10.69 o 
   5  12  -6       47.00       38.06     10.36 o 
   6  12  -6       28.30       18.11      8.91 o 
   7  12  -6       74.72       69.53     12.11 o 
   8  12  -6      122.07      144.16     14.54 o 
   1  13  -6      110.43      107.85     16.19 o 
   2  13  -6      181.06      155.97     31.36 o 
   3  13  -6      339.13      351.47     24.25 o 
   4  13  -6      178.10      158.00     16.88 o 
   5  13  -6      354.82      368.04     20.40 o 
   6  13  -6       13.13        8.82      9.87 o 
   7  13  -6       45.36       60.76     12.00 o 
   8  13  -6       58.26       55.80     15.55 o 
   0  14  -6      215.99      233.77     27.76 o 
   1  14  -6       31.56       56.57     14.69 o 
   2  14  -6      229.58      259.82     32.91 o 
   3  14  -6       61.61       65.84     14.90 o 
   4  14  -6      180.36      151.84     17.75 o 
   5  14  -6       10.08        6.29     13.99 o 
   6  14  -6      217.20      216.79     20.64 o 
   7  14  -6       10.86       17.78     11.37 o 
   1  15  -6        9.52       -5.62     13.90 o 
   2  15  -6      107.70      115.22     17.03 o 
   3  15  -6      169.52      179.31     19.59 o 
   4  15  -6       60.46       70.82     16.28 o 
   5  15  -6      123.35      108.32     27.08 o 
   6  15  -6       58.81       47.99     24.68 o 
   0  16  -6       52.88       44.90     20.91 o 
   1  16  -6       11.11       -1.25     13.55 o 
   2  16  -6       15.25        4.99     13.55 o 
   3  16  -6      121.03      141.39     26.22 o 
   4  16  -6      151.89      115.86     27.42 o 
   5  16  -6        3.17      -19.20     19.20 o 
   1  17  -6      510.14      547.43     32.60 o 
   2  17  -6       95.64      130.38     40.45 o 
   3  17  -6      134.96      139.17     28.45 o 
   0  18  -6      499.46      513.82     44.22 o 
   1  18  -6       19.10       37.49     18.17 o 
   2  18  -6      303.27      305.07     35.31 o 
   2   0  -5     1115.31     1086.24     48.96 o 
   4   0  -5      522.21      448.92     42.85 o 
   6   0  -5      215.33      198.22     15.03 o 
   8   0  -5      718.44      649.80     34.29 o 
  10   0  -5      110.65       76.10     20.57 o 
  12   0  -5       88.74       93.23     25.71 o 
   0   1  -5     1026.11     1010.58     46.05 o 
   1   1  -5      194.27      192.82     10.10 o 
   2   1  -5      710.59      713.06     24.21 o 
   3   1  -5       22.64       22.90      6.66 o 
   4   1  -5      159.97      146.57      9.52 o 
   5   1  -5       66.37       74.43      7.35 o 
   6   1  -5      669.87      653.91     37.87 o 
   7   1  -5       51.43       62.95      7.21 o 
   8   1  -5      217.97      207.27     12.44 o 
   9   1  -5       39.27       35.18      8.39 o 
  10   1  -5      136.94      155.89     17.09 o 
  11   1  -5       17.98       30.24     13.92 o 
  12   1  -5      139.76      160.39     24.85 o 
   1   2  -5     1246.92     1208.43     38.00 o 
   2   2  -5     1200.90     1174.70     36.59 o 
   3   2  -5      474.20      455.08     21.63 o 
   4   2  -5      119.03      107.05      7.99 o 
   5   2  -5      258.20      255.55     16.26 o 
   6   2  -5      378.74      392.92     14.19 o 
   7   2  -5      321.27      311.64     13.53 o 
   8   2  -5      553.94      539.22     18.73 o 
   9   2  -5      610.31      657.34     24.82 o 
  10   2  -5      130.28      140.34     11.10 o 
  11   2  -5       56.15       56.26     13.02 o 
  12   2  -5       47.85       52.79     22.62 o 
   0   3  -5     3437.99     3195.68    133.43 o 
   1   3  -5      470.87      460.04     17.33 o 
   2   3  -5     1830.97     1804.67     53.13 o 
   3   3  -5      132.58      144.83      7.84 o 
   4   3  -5     2675.96     2640.97     72.68 o 
   5   3  -5      149.99      132.99      7.88 o 
   6   3  -5     1883.78     1854.24     53.10 o 
   7   3  -5       65.82       76.12      8.57 o 
   8   3  -5      566.14      578.33     21.89 o 
   9   3  -5       48.37       45.62      8.21 o 
  10   3  -5      405.75      404.47     21.75 o 
  11   3  -5       13.02       25.54     12.06 o 
  12   3  -5      184.65      198.05     22.17 o 
   1   4  -5     1786.33     1724.04     51.93 o 
   2   4  -5      702.60      654.18     20.50 o 
   3   4  -5     3100.54     3040.92     82.39 o 
   4   4  -5     1045.56      965.66     28.38 o 
   5   4  -5     1167.51     1104.69     32.45 o 
   6   4  -5       33.72       37.19      5.83 o 
   7   4  -5      505.19      538.01     19.94 o 
   8   4  -5      360.06      391.69     16.93 o 
   9   4  -5      124.01      128.61     13.72 o 
  10   4  -5       43.91       65.87     11.35 o 
  11   4  -5       88.94       75.82     13.11 o 
  12   4  -5      111.24      136.42     21.25 o 
   0   5  -5     2720.58     2528.79    106.64 o 
   1   5  -5       20.93       18.38      5.00 o 
   2   5  -5     2153.56     2152.22     57.06 o 
   3   5  -5      181.47      163.03      8.40 o 
   4   5  -5     1727.50     1655.78     46.05 o 
   5   5  -5       25.92       35.94      5.67 o 
   6   5  -5      724.34      725.64     21.65 o 
   7   5  -5      143.29      137.12      8.43 o 
   8   5  -5     1034.29     1086.14     63.88 o 
   9   5  -5      110.78       84.51     11.54 o 
  10   5  -5      977.28     1077.15     43.61 o 
  11   5  -5       91.36      120.16     14.30 o 
  12   5  -5      393.99      372.65     28.07 o 
   1   6  -5     2527.90     2464.28     65.79 o 
   2   6  -5      762.39      747.07     22.67 o 
   3   6  -5     1627.96     1551.33     45.36 o 
   4   6  -5      273.87      275.45     10.98 o 
   5   6  -5     2472.96     2461.77     66.61 o 
   6   6  -5      145.72      146.89      8.48 o 
   7   6  -5      636.28      702.19     29.93 o 
   8   6  -5       34.22       40.78     10.20 o 
   9   6  -5      323.66      349.46     19.64 o 
  10   6  -5       54.81       39.46     11.89 o 
  11   6  -5      280.01      349.04     20.84 o 
  12   6  -5       58.46       80.05     16.60 o 
   0   7  -5       78.44       84.67     14.57 o 
   1   7  -5       54.48       59.68      5.75 o 
   2   7  -5      310.02      312.38     11.78 o 
   3   7  -5      275.64      285.79     11.39 o 
   4   7  -5      280.62      291.14     14.92 o 
   5   7  -5       15.27       14.77      5.45 o 
   6   7  -5     1264.84     1237.17     40.27 o 
   7   7  -5      156.45      177.50     13.12 o 
   8   7  -5      484.32      524.66     24.96 o 
   9   7  -5       25.55       21.24     10.03 o 
  10   7  -5      247.46      300.18     19.98 o 
  11   7  -5       29.79       24.26     12.10 o 
  12   7  -5      176.49      196.48     20.94 o 
   1   8  -5      666.13      612.77     21.35 o 
   2   8  -5      365.88      356.88     13.00 o 
   3   8  -5      680.25      707.59     22.76 o 
   4   8  -5       58.48       62.28      6.28 o 
   5   8  -5       97.32      106.22      8.44 o 
   6   8  -5      157.05      152.63      9.78 o 
   7   8  -5      384.87      363.76     19.12 o 
   8   8  -5      290.19      296.16     17.34 o 
   9   8  -5      229.49      246.71     16.47 o 
  10   8  -5       26.86       24.92     11.77 o 
  11   8  -5      167.90      200.50     48.50 o 
  12   8  -5      123.25      128.57     19.86 o 
   0   9  -5      661.00      648.92     32.30 o 
   1   9  -5      272.09      252.67     17.71 o 
   2   9  -5      153.70      163.83      8.38 o 
   3   9  -5       55.28       66.45      6.39 o 
   4   9  -5      473.03      485.83     18.44 o 
   5   9  -5       37.30       31.56      6.89 o 
   6   9  -5      577.96      559.37     22.61 o 
   7   9  -5       16.56       24.50      8.90 o 
   8   9  -5       42.35       28.73      9.63 o 
   9   9  -5        8.52        3.57      9.66 o 
  10   9  -5       49.27       62.56     11.99 o 
  11   9  -5      109.47       79.95     28.79 o 
   1  10  -5      320.17      335.40     20.68 o 
   2  10  -5       28.17       30.18      6.69 o 
   3  10  -5       60.76       62.70      7.31 o 
   4  10  -5      177.63      167.66     10.14 o 
   5  10  -5       42.43       44.10      7.35 o 
   6  10  -5       35.47       18.19      7.31 o 
   7  10  -5       84.51       75.44     10.95 o 
   8  10  -5      102.19       99.67     11.67 o 
   9  10  -5       92.85      101.24     12.33 o 
  10  10  -5        7.43       33.89     11.03 o 
  11  10  -5       46.17       44.27     15.25 o 
   0  11  -5      301.91      316.32     24.34 o 
   1  11  -5       78.07       61.20      8.72 o 
   2  11  -5      164.70      170.04     10.20 o 
   3  11  -5       43.56       35.80      6.98 o 
   4  11  -5       50.12       46.02      9.40 o 
   5  11  -5       27.94       30.31      7.40 o 
   6  11  -5        8.03       20.74      7.84 o 
   7  11  -5       75.95       67.10     17.67 o 
   8  11  -5      142.59      127.60     14.08 o 
   9  11  -5       16.64       13.27     10.96 o 
  10  11  -5      450.58      466.42     24.41 o 
  11  11  -5       53.88       38.73     20.57 o 
   1  12  -5      522.31      540.12     28.66 o 
   2  12  -5      287.01      305.18     20.82 o 
   3  12  -5      762.56      770.84     30.45 o 
   4  12  -5      143.04      147.85      9.78 o 
   5  12  -5      687.87      671.95     29.26 o 
   6  12  -5       52.64       49.28      8.32 o 
   7  12  -5      352.27      364.26     19.12 o 
   8  12  -5      136.31      172.89     14.47 o 
   9  12  -5      147.76      160.14     14.51 o 
  10  12  -5       13.70       29.82     21.25 o 
   0  13  -5      534.28      541.93     39.76 o 
   1  13  -5       60.53       45.31     13.03 o 
   2  13  -5      743.20      694.94     33.48 o 
   3  13  -5       97.72       98.74      8.69 o 
   4  13  -5      936.93      925.83     32.10 o 
   5  13  -5       18.03       20.54      7.65 o 
   6  13  -5      510.07      521.71     20.96 o 
   7  13  -5       32.89       41.05     10.69 o 
   8  13  -5      185.35      162.09     16.79 o 
   9  13  -5       25.06       34.63     13.23 o 
  10  13  -5       98.64      129.91     26.74 o 
   1  14  -5     1507.63     1417.76     80.55 o 
   2  14  -5      319.81      280.32     20.70 o 
   3  14  -5      704.15      674.89     38.95 o 
   4  14  -5      117.64      135.53     10.08 o 
   5  14  -5      461.77      436.72     18.09 o 
   6  14  -5      236.54      236.26     13.29 o 
   7  14  -5      443.15      493.45     24.70 o 
   8  14  -5      207.49      272.82     21.47 o 
   9  14  -5      216.52      223.72     21.31 o 
   0  15  -5     1087.51     1089.34     78.15 o 
   1  15  -5       82.58       83.65     14.00 o 
   2  15  -5      497.16      436.95     28.10 o 
   3  15  -5      146.00      199.58     18.00 o 
   4  15  -5      618.70      654.91     27.46 o 
   5  15  -5       91.31      103.98      9.68 o 
   6  15  -5      461.28      459.28     19.44 o 
   7  15  -5       58.25       39.74     10.68 o 
   8  15  -5      227.20      210.74     19.73 o 
   9  15  -5        4.23       17.14     21.94 o 
   1  16  -5      549.16      513.42     29.57 o 
   2  16  -5       79.00       80.82     13.90 o 
   3  16  -5      543.82      516.62     29.56 o 
   4  16  -5       27.82       32.47      9.63 o 
   5  16  -5      314.61      291.04     20.47 o 
   6  16  -5       94.44       73.88     12.97 o 
   7  16  -5      196.53      205.68     15.35 o 
   8  16  -5       45.45       46.33     15.32 o 
   0  17  -5      523.88      534.73     41.48 o 
   1  17  -5       53.35       43.21     13.68 o 
   2  17  -5      600.83      578.80     32.48 o 
   3  17  -5      281.11      291.44     22.79 o 
   4  17  -5      311.57      265.31     29.48 o 
   5  17  -5       18.06       26.35     12.17 o 
   6  17  -5      137.10      151.91     18.68 o 
   7  17  -5       52.27       33.93     21.59 o 
   1  18  -5       23.37       42.02     13.68 o 
   2  18  -5       41.05       40.58     13.66 o 
   3  18  -5       37.66       51.76     20.22 o 
   4  18  -5       31.38       27.76     16.80 o 
   5  18  -5      198.84      179.44     17.69 o 
   6  18  -5      105.31       85.01     21.94 o 
   0  19  -5       43.71       44.22     21.59 o 
   1  19  -5       67.41       45.59     20.22 o 
   2  19  -5       12.40        7.20     18.85 o 
   3  19  -5       45.43       44.90     19.20 o 
   4  19  -5      122.50      141.91     23.99 o 
   1  20  -5      221.37      256.05     32.56 o 
   2  20  -5       82.32       82.95     22.97 o 
   3  20  -5       66.07       68.56     22.62 o 
   0   0  -4    10331.26     9784.17    563.18 o 
   2   0  -4     5948.07     6005.01    204.45 o 
   4   0  -4     3961.15     3931.26    168.57 o 
   6   0  -4      631.79      606.49     31.22 o 
   8   0  -4     1278.81     1304.91     60.83 o 
  10   0  -4     2621.16     2700.48    120.41 o 
  12   0  -4      122.49       93.58     21.25 o 
   1   1  -4     6045.12     6107.24    151.70 o 
   2   1  -4     2924.68     2922.02     73.44 o 
   3   1  -4     3412.53     3400.03     77.83 o 
   4   1  -4      619.00      629.42     18.86 o 
   5   1  -4     2159.78     2089.99     57.51 o 
   6   1  -4      397.53      414.26     17.17 o 
   7   1  -4     3370.64     3303.79    117.56 o 
   8   1  -4     1024.67     1094.83     42.01 o 
   9   1  -4      799.38      850.77     34.51 o 
  10   1  -4      115.41      108.07     11.83 o 
  11   1  -4      330.97      340.59     19.49 o 
  12   1  -4       89.07      105.96     13.16 o 
  13   1  -4      356.14      415.33     23.06 o 
   0   2  -4      209.89      172.50     11.75 o 
   1   2  -4      355.57      362.53     11.36 o 
   2   2  -4     1385.11     1341.43     32.27 o 
   3   2  -4      128.45      128.24      5.26 o 
   4   2  -4     3736.14     3678.47     95.56 o 
   5   2  -4      270.17      264.54     11.46 o 
   6   2  -4     2481.83     2507.60     73.96 o 
   7   2  -4      227.49      234.40     13.26 o 
   8   2  -4      506.01      480.10     23.59 o 
   9   2  -4      192.78      174.49     12.71 o 
  10   2  -4       57.65       55.92     10.31 o 
  11   2  -4       49.87       35.96     10.16 o 
  12   2  -4       44.73       38.24     11.68 o 
  13   2  -4        0.95        4.53     10.99 o 
  14   2  -4      136.62      124.43     28.11 o 
   1   3  -4      730.75      694.29     19.08 o 
   2   3  -4      169.09      168.81      6.15 o 
   3   3  -4      879.69      869.06     24.60 o 
   4   3  -4      596.79      580.88     18.09 o 
   5   3  -4      918.92      881.53     30.73 o 
   6   3  -4      527.14      524.68     19.70 o 
   7   3  -4     1017.64     1024.60     32.68 o 
   8   3  -4     1204.11     1175.50     45.37 o 
   9   3  -4      317.87      327.37     17.40 o 
  10   3  -4      168.92      148.78     15.35 o 
  11   3  -4      210.64      208.77     15.55 o 
  12   3  -4      215.65      247.08     17.12 o 
  13   3  -4      191.94      201.41     16.58 o 
  14   3  -4       68.61       56.90     25.02 o 
   0   4  -4     3693.36     3672.94    126.95 o 
   1   4  -4       67.63       76.75      5.72 o 
   2   4  -4      771.07      754.78     18.84 o 
   3   4  -4       98.46       93.49      5.04 o 
   4   4  -4       10.28        7.87      4.09 o 
   5   4  -4       66.16       71.15      6.13 o 
   6   4  -4       61.56       58.50      8.02 o 
   7   4  -4        8.51       -0.30      5.19 o 
   8   4  -4      172.97      187.58     12.75 o 
   9   4  -4       29.94       39.71     10.09 o 
  10   4  -4      605.78      651.30     36.20 o 
  11   4  -4       28.86       25.82     10.21 o 
  12   4  -4      168.39      191.53     15.76 o 
  13   4  -4       35.68       41.35     12.36 o 
  14   4  -4       46.87       79.52     26.05 o 
   1   5  -4      671.59      670.49     17.12 o 
   2   5  -4      205.40      190.22      6.77 o 
   3   5  -4      146.07      151.21      6.47 o 
   4   5  -4       57.14       50.16      5.56 o 
   5   5  -4      822.08      768.20     25.73 o 
   6   5  -4        8.34        7.16      6.88 o 
   7   5  -4      401.36      376.00     14.91 o 
   8   5  -4      241.22      246.12     13.16 o 
   9   5  -4      266.64      238.62     14.95 o 
  10   5  -4       66.13       76.64     10.74 o 
  11   5  -4       19.19       17.66      9.76 o 
  12   5  -4      109.54      126.65     13.97 o 
  13   5  -4       20.39       25.00     25.37 o 
   0   6  -4     1872.04     1728.80     61.28 o 
   1   6  -4      507.90      530.68     14.02 o 
   2   6  -4      471.57      459.37     12.91 o 
   3   6  -4       85.88       96.40      5.08 o 
   4   6  -4      210.73      200.50      8.44 o 
   5   6  -4       17.84       20.57      5.54 o 
   6   6  -4      174.31      164.86      9.14 o 
   7   6  -4      167.74      147.16      8.86 o 
   8   6  -4       39.60       35.19      8.51 o 
   9   6  -4       69.08       80.33     10.41 o 
  10   6  -4      464.53      468.73     23.64 o 
  11   6  -4       49.96       67.59     11.40 o 
  12   6  -4      313.76      280.05     22.95 o 
  13   6  -4      195.17      214.65     20.88 o 
   1   7  -4      524.73      490.61     13.49 o 
   2   7  -4      810.03      774.03     20.95 o 
   3   7  -4     2429.74     2280.15     62.30 o 
   4   7  -4      424.65      401.23     13.55 o 
   5   7  -4      633.99      649.92     21.82 o 
   6   7  -4       30.01       35.63      6.02 o 
   7   7  -4      299.42      302.40     19.25 o 
   8   7  -4       25.32       19.85      8.04 o 
   9   7  -4      237.47      218.61     14.05 o 
  10   7  -4        0.43       -3.66      8.62 o 
  11   7  -4      170.42      164.37     14.18 o 
  12   7  -4       30.60       27.66     11.71 o 
  13   7  -4      144.04      122.85     18.83 o 
   0   8  -4     1903.37     1855.38     68.90 o 
   1   8  -4       13.65       18.95      3.36 o 
   2   8  -4     2298.53     2266.71     56.59 o 
   3   8  -4       28.78       27.07      4.55 o 
   4   8  -4     5291.67     5130.24    149.32 o 
   5   8  -4       65.35       75.14      8.06 o 
   6   8  -4     3426.36     3305.11    117.89 o 
   7   8  -4      152.10      149.80     11.67 o 
   8   8  -4      249.16      228.61     13.96 o 
   9   8  -4        6.89        9.93      8.77 o 
  10   8  -4       11.55       13.52      8.99 o 
  11   8  -4       61.22       42.26     10.46 o 
  12   8  -4       41.51       37.09     11.04 o 
  13   8  -4        2.28        5.14     21.59 o 
   1   9  -4     2219.32     2248.54     56.14 o 
   2   9  -4     1172.61     1113.24     29.41 o 
   3   9  -4     1476.44     1438.23     38.76 o 
   4   9  -4      104.20       99.87      6.97 o 
   5   9  -4      623.06      622.47     27.60 o 
   6   9  -4      135.37      114.50      9.82 o 
   7   9  -4      336.78      353.89     16.34 o 
   8   9  -4      150.26      133.63     11.65 o 
   9   9  -4      692.81      685.07     36.93 o 
  10   9  -4       25.23       40.56     10.96 o 
  11   9  -4      357.00      411.82     33.42 o 
  12   9  -4       37.28       44.85     16.62 o 
  13   9  -4       33.29       36.68     25.71 o 
   0  10  -4     7821.65     7470.29    245.84 o 
   1  10  -4      261.48      261.23      9.12 o 
   2  10  -4     2876.02     2795.08     74.88 o 
   3  10  -4       69.55       53.75      6.07 o 
   4  10  -4      251.26      252.69     13.55 o 
   5  10  -4       96.21       96.88      8.95 o 
   6  10  -4      570.35      536.16     22.77 o 
   7  10  -4      124.33      119.72     10.62 o 
   8  10  -4     1374.94     1366.07     52.27 o 
   9  10  -4       49.35       62.27     10.80 o 
  10  10  -4      909.15      983.29     39.44 o 
  11  10  -4       14.44       -0.73     12.22 o 
  12  10  -4      281.61      326.32     37.02 o 
   1  11  -4     1247.62     1238.68     35.91 o 
   2  11  -4        6.79        6.35      4.95 o 
   3  11  -4     1409.35     1389.57     42.40 o 
   4  11  -4      124.65      144.95     10.12 o 
   5  11  -4     1857.94     1827.99     66.57 o 
   6  11  -4      385.84      390.72     19.24 o 
   7  11  -4     1806.55     1939.11     69.82 o 
   8  11  -4      329.72      311.03     21.06 o 
   9  11  -4      178.20      171.84     13.40 o 
  10  11  -4       23.27       39.31     14.40 o 
  11  11  -4       66.96       82.72     15.46 o 
  12  11  -4      111.39      162.48     29.14 o 
   0  12  -4      623.08      600.49     21.61 o 
   1  12  -4      200.47      189.96      9.52 o 
   2  12  -4      346.39      364.56     13.99 o 
   3  12  -4        9.01       11.40      5.65 o 
   4  12  -4     1341.02     1416.59     51.57 o 
   5  12  -4      196.69      196.33     12.03 o 
   6  12  -4      971.73      947.42     37.38 o 
   7  12  -4       79.66       63.99      9.56 o 
   8  12  -4      245.97      265.70     16.29 o 
   9  12  -4       49.40       40.01     12.64 o 
  10  12  -4      115.14      104.84     16.69 o 
  11  12  -4       56.01       56.58     14.88 o 
  12  12  -4        1.47        4.46     23.31 o 
   1  13  -4      923.73      909.81     29.54 o 
   2  13  -4      343.83      349.84     15.84 o 
   3  13  -4      390.13      371.89     20.33 o 
   4  13  -4       35.32       20.03      6.41 o 
   5  13  -4        8.87        8.23     14.38 o 
   6  13  -4      340.92      341.87     17.35 o 
   7  13  -4      132.33      127.74     11.40 o 
   8  13  -4      318.32      307.63     21.75 o 
   9  13  -4      299.47      357.23     27.25 o 
  10  13  -4       32.26       39.29     23.99 o 
  11  13  -4      213.83      272.51     35.65 o 
   0  14  -4       92.56       89.70     23.82 o 
   1  14  -4      105.31      105.85     10.03 o 
   2  14  -4      200.38      183.13     10.23 o 
   3  14  -4      204.02      211.47     10.55 o 
   4  14  -4      193.14      189.41     10.55 o 
   5  14  -4      140.44      154.40     13.54 o 
   6  14  -4       46.33       31.98      8.41 o 
   7  14  -4      111.21       80.51     12.72 o 
   8  14  -4       19.18        3.91     11.76 o 
   9  14  -4       38.28       45.67     14.15 o 
  10  14  -4      149.41      168.49     30.85 o 
  11  14  -4       29.66       26.05     22.28 o 
   1  15  -4      242.59      250.34     14.49 o 
   2  15  -4       60.89       48.40     12.51 o 
   3  15  -4       39.68       36.54      8.30 o 
   4  15  -4      418.17      389.95     16.17 o 
   5  15  -4      191.67      204.43     13.42 o 
   6  15  -4      154.45      139.96     14.93 o 
   7  15  -4      245.27      250.89     19.52 o 
   8  15  -4      349.28      364.52     23.96 o 
   9  15  -4       70.62       79.73     23.14 o 
  10  15  -4       34.35       39.05     14.63 o 
   0  16  -4      529.84      559.41     40.45 o 
   1  16  -4       30.94       35.52      8.24 o 
   2  16  -4      656.42      653.95     27.36 o 
   3  16  -4      206.90      207.99     13.56 o 
   4  16  -4      107.56      100.32     10.58 o 
   5  16  -4       50.09       57.41     11.60 o 
   6  16  -4      108.36       91.44     13.71 o 
   7  16  -4      317.70      327.70     22.51 o 
   8  16  -4      385.71      378.54     24.91 o 
   9  16  -4       33.98       35.15     13.81 o 
  10  16  -4      179.54      214.23     32.56 o 
   1  17  -4      246.35      264.03     15.56 o 
   2  17  -4      214.05      203.95     20.93 o 
   3  17  -4      598.20      578.59     25.05 o 
   4  17  -4      233.90      215.65     17.16 o 
   5  17  -4      815.67      860.37     60.67 o 
   6  17  -4        0.17      -16.80     16.80 o 
   7  17  -4      106.17      110.30     19.88 o 
   8  17  -4      175.76      184.97     25.71 o 
   9  17  -4      111.33      121.01     18.51 o 
   0  18  -4      359.32      346.20     32.91 o 
   1  18  -4       68.51       58.12     13.08 o 
   2  18  -4      408.83      355.21     24.07 o 
   3  18  -4      201.44      210.87     17.43 o 
   4  18  -4      666.61      640.23     34.01 o 
   5  18  -4       23.01       12.56     16.80 o 
   6  18  -4      759.04      809.98     60.67 o 
   7  18  -4       50.08      102.49     23.99 o 
   8  18  -4       56.00       37.36     22.62 o 
   1  19  -4     1234.87     1075.97     71.64 o 
   2  19  -4      180.52      177.29     49.70 o 
   3  19  -4      743.72      685.36     77.81 o 
   4  19  -4      133.59      121.48     30.85 o 
   5  19  -4      234.55      232.34     19.57 o 
   6  19  -4       14.67        9.60     19.88 o 
   7  19  -4      331.96      325.64     34.96 o 
   8  19  -4       23.19       33.93     21.25 o 
   1  20  -4       66.87       64.78     19.88 o 
   2  20  -4      469.16      552.58     31.20 o 
   3  20  -4      107.50      112.46     22.45 o 
   4  20  -4       78.21       69.99     13.42 o 
   5  20  -4        0.57        4.62     11.45 o 
   6  20  -4       12.85       31.54     20.22 o 
   7  20  -4       71.65       99.06     23.99 o 
   3  21  -4      238.21      231.91     19.70 o 
   4  21  -4       22.44       20.76     13.34 o 
   5  21  -4      257.10      258.41     36.16 o 
   3  22  -4       58.29       55.87     21.59 o 
   4  22  -4      194.57      205.32     29.48 o 
   2   0  -3     1212.87     1263.13     46.07 o 
   4   0  -3     1044.36     1142.55     51.76 o 
   6   0  -3      389.35      393.44     21.07 o 
   8   0  -3      941.78      908.62     43.60 o 
  10   0  -3      109.66      125.69     34.62 o 
  12   0  -3      394.89      393.95     25.67 o 
  14   0  -3       68.69       59.30     21.59 o 
   0   1  -3     2336.85     2205.27     82.09 o 
   1   1  -3      814.19      871.28     20.39 o 
   2   1  -3      379.21      389.09     11.59 o 
   3   1  -3       71.36       86.10      4.12 o 
   4   1  -3      717.26      676.70     26.62 o 
   5   1  -3      622.17      644.48     22.45 o 
   6   1  -3      548.15      526.75     19.37 o 
   7   1  -3      252.02      258.26     11.90 o 
   8   1  -3      850.78      831.74     27.88 o 
   9   1  -3      241.46      248.18     12.29 o 
  10   1  -3      870.88      831.21     29.55 o 
  11   1  -3      150.38      159.68     11.38 o 
  12   1  -3      202.20      236.35     15.43 o 
  13   1  -3       35.12       34.05     11.15 o 
  14   1  -3      156.65      192.35     16.41 o 
  15   1  -3       19.39        6.86     22.28 o 
   1   2  -3     1142.82     1071.92     24.22 o 
   2   2  -3      928.97      945.71     23.49 o 
   3   2  -3      995.26     1024.22     31.50 o 
   4   2  -3      170.23      183.74      7.82 o 
   5   2  -3     2033.75     2047.74     77.94 o 
   6   2  -3      214.55      205.74     11.27 o 
   7   2  -3      580.12      575.82     27.37 o 
   8   2  -3      342.23      339.89     16.44 o 
   9   2  -3      321.59      305.32     16.02 o 
  10   2  -3       43.32       57.68      9.35 o 
  11   2  -3      795.03      732.20     30.71 o 
  12   2  -3      141.35      161.72     14.40 o 
  13   2  -3      215.82      212.38     15.90 o 
  14   2  -3      302.35      328.79     19.95 o 
  15   2  -3       23.13       24.34     25.71 o 
   0   3  -3    11995.88    12200.79    337.68 o 
   1   3  -3      918.49     1014.97     21.68 o 
   2   3  -3     8840.95     8893.37    194.23 o 
   3   3  -3      577.16      669.29     19.69 o 
   4   3  -3     2897.29     2818.37     76.25 o 
   5   3  -3       22.10       34.54      5.34 o 
   6   3  -3     1290.33     1257.89     40.30 o 
   7   3  -3       25.05       22.94      6.13 o 
   8   3  -3     1664.12     1597.75     58.64 o 
   9   3  -3       32.56       36.49      7.76 o 
  10   3  -3      541.05      520.18     23.55 o 
  11   3  -3       36.22       31.80      9.55 o 
  12   3  -3      335.12      323.73     19.35 o 
  13   3  -3        6.43       -1.18      9.32 o 
  14   3  -3      380.20      409.02     23.05 o 
  15   3  -3        1.66      -21.25     24.34 o 
   1   4  -3     6182.81     6109.54    124.18 o 
   2   4  -3     1378.42     1375.10     30.76 o 
   3   4  -3     6129.18     6306.06    156.89 o 
   4   4  -3       93.92      101.08      5.83 o 
   5   4  -3     5434.50     5584.25    161.62 o 
   6   4  -3      151.32      134.32     14.61 o 
   7   4  -3     1307.35     1236.66     50.23 o 
   8   4  -3     1050.15      986.26     37.90 o 
   9   4  -3     1403.22     1350.66     50.01 o 
  10   4  -3       86.24       83.29     10.19 o 
  11   4  -3      542.98      550.61     24.99 o 
  12   4  -3      161.64      168.28     13.54 o 
  13   4  -3      148.42      149.76     13.73 o 
  14   4  -3       54.27       40.15     13.97 o 
   0   5  -3    13495.00    13646.18    407.54 o 
   1   5  -3        5.56        9.27      3.52 o 
   2   5  -3     5246.51     5245.88    112.04 o 
   3   5  -3      312.45      334.41      9.96 o 
   4   5  -3     5289.23     5155.00    163.03 o 
   5   5  -3       24.26       23.26      4.13 o 
   6   5  -3     4929.80     4907.03    177.86 o 
   7   5  -3      401.72      394.29     18.37 o 
   8   5  -3     1445.02     1384.59     49.16 o 
   9   5  -3     1081.19     1018.86     39.33 o 
  10   5  -3      751.21      770.11     31.27 o 
  11   5  -3        1.66       -3.97      7.95 o 
  12   5  -3      315.84      344.30     18.84 o 
  13   5  -3       64.25       67.44     11.54 o 
  14   5  -3      131.01      154.67     25.71 o 
   1   6  -3     3397.93     3241.90     68.85 o 
   2   6  -3     1225.28     1205.35     27.01 o 
   3   6  -3     4640.82     4523.46    104.87 o 
   4   6  -3      240.07      236.98      8.68 o 
   5   6  -3     1766.27     1767.67     52.15 o 
   6   6  -3      123.42      148.58      9.10 o 
   7   6  -3     3258.03     3177.60    107.06 o 
   8   6  -3      310.57      318.95     16.36 o 
   9   6  -3     2557.40     2491.34     87.65 o 
  10   6  -3       31.37       29.00      8.35 o 
  11   6  -3      662.07      669.43     28.90 o 
  12   6  -3       82.34       66.96     10.43 o 
  13   6  -3      147.00      166.27     14.55 o 
  14   6  -3       36.74       37.56     15.48 o 
   0   7  -3     2237.16     2154.13     80.91 o 
   1   7  -3      228.86      229.43      6.59 o 
   2   7  -3     1957.14     1870.44     44.52 o 
   3   7  -3      213.66      212.15      7.99 o 
   4   7  -3     3070.91     2966.82     72.35 o 
   5   7  -3      129.16      116.51      5.62 o 
   6   7  -3     3800.07     3733.50    104.43 o 
   7   7  -3        3.31        3.36      4.46 o 
   8   7  -3      838.40      811.87     31.90 o 
   9   7  -3      346.58      346.07     17.10 o 
  10   7  -3      694.14      713.38     31.45 o 
  11   7  -3        3.82        5.74      8.90 o 
  12   7  -3      467.96      471.96     25.44 o 
  13   7  -3       33.13       50.09     11.33 o 
  14   7  -3      180.08      219.03     31.19 o 
   1   8  -3     2444.93     2450.07     55.58 o 
   2   8  -3       69.99       80.86      4.56 o 
   3   8  -3      831.70      807.02     21.01 o 
   4   8  -3      696.75      677.21     19.57 o 
   5   8  -3     1188.19     1221.79     37.91 o 
   6   8  -3        1.22       -3.91      5.05 o 
   7   8  -3      353.88      406.55     19.55 o 
   8   8  -3      153.50      148.69     12.67 o 
   9   8  -3      488.85      481.29     21.62 o 
  10   8  -3       24.21       33.83      8.82 o 
  11   8  -3      397.67      373.57     19.37 o 
  12   8  -3      145.75      146.20     13.05 o 
  13   8  -3       66.07       97.66     16.54 o 
  14   8  -3      190.50      183.04     31.88 o 
   0   9  -3      597.56      612.16     22.19 o 
   1   9  -3       35.20       35.85      2.98 o 
   2   9  -3      758.18      701.49     17.49 o 
   3   9  -3      101.79      102.94      4.48 o 
   4   9  -3      258.44      277.01     11.62 o 
   5   9  -3      583.00      642.15     25.02 o 
   6   9  -3      699.68      722.02     30.09 o 
   7   9  -3      432.37      406.95     18.78 o 
   8   9  -3       70.88       76.52      9.23 o 
   9   9  -3       49.01       29.94      7.97 o 
  10   9  -3      273.60      248.86     15.11 o 
  11   9  -3        7.05       -1.50      8.97 o 
  12   9  -3      212.28      223.19     20.19 o 
  13   9  -3       14.62       32.56     20.91 o 
  14   9  -3       11.25       32.56     22.97 o 
   1  10  -3       84.69       91.99      5.56 o 
   2  10  -3      210.52      204.59      7.16 o 
   3  10  -3     1210.49     1200.28     31.58 o 
   4  10  -3      609.00      605.84     20.53 o 
   5  10  -3      297.05      299.81     15.51 o 
   6  10  -3       74.84       75.16      7.93 o 
   7  10  -3      133.84      125.64      9.38 o 
   8  10  -3      339.05      330.38     16.90 o 
   9  10  -3      360.71      332.99     16.98 o 
  10  10  -3      120.13      121.09     11.15 o 
  11  10  -3       11.91       14.72     12.30 o 
  12  10  -3       82.66       90.07     15.28 o 
  13  10  -3        5.84       15.77     20.91 o 
   0  11  -3       31.04       31.01      4.82 o 
   1  11  -3      590.14      591.91     15.29 o 
   2  11  -3     1091.42     1098.37     25.41 o 
   3  11  -3       92.55      104.63      6.49 o 
   4  11  -3     1246.83     1258.70     46.66 o 
   5  11  -3      249.20      249.95     12.98 o 
   6  11  -3     1059.61     1031.79     41.63 o 
   7  11  -3      336.18      308.81     16.23 o 
   8  11  -3      101.07      102.48     10.26 o 
   9  11  -3       24.31        6.53      7.61 o 
  10  11  -3       77.93       71.14     13.59 o 
  11  11  -3       35.20       32.00     13.90 o 
  12  11  -3      160.37      162.52     18.40 o 
  13  11  -3        8.97        9.60     21.94 o 
   1  12  -3     1984.60     2012.56     46.43 o 
   2  12  -3      445.39      447.59     17.61 o 
   3  12  -3     1554.69     1574.05     45.58 o 
   4  12  -3     1219.73     1191.01     44.94 o 
   5  12  -3     2801.93     2610.09     86.90 o 
   6  12  -3      389.01      392.20     19.57 o 
   7  12  -3      873.20      783.38     34.21 o 
   8  12  -3      160.72      171.46     13.11 o 
   9  12  -3      216.53      212.28     17.80 o 
  10  12  -3       25.24       11.09     18.68 o 
  11  12  -3      169.18      179.59     37.53 o 
  12  12  -3      130.06      105.51     16.87 o 
  13  12  -3      134.28      113.46     27.42 o 
   0  13  -3     3115.53     3135.49    118.70 o 
   1  13  -3        7.65       14.21      3.75 o 
   2  13  -3     3330.81     3313.22     91.62 o 
   3  13  -3       71.81       80.28      6.34 o 
   4  13  -3     1792.15     1745.35     61.47 o 
   5  13  -3      275.03      263.31     14.10 o 
   6  13  -3      152.58      175.59     11.26 o 
   7  13  -3      119.20      110.03     10.08 o 
   8  13  -3      437.35      475.35     27.82 o 
   9  13  -3       51.80       46.66     11.91 o 
  10  13  -3      457.66      467.17     51.42 o 
  11  13  -3       14.87       13.28     13.37 o 
  12  13  -3       40.75        7.20     23.99 o 
   1  14  -3     2838.65     2705.94     69.30 o 
   2  14  -3      904.57      896.10     25.97 o 
   3  14  -3      866.91      932.69     32.95 o 
   4  14  -3      334.94      344.51     16.58 o 
   5  14  -3     1694.60     1717.65     63.01 o 
   6  14  -3      376.78      354.07     19.15 o 
   7  14  -3     1081.41     1068.48     50.86 o 
   8  14  -3      339.08      316.41     21.77 o 
   9  14  -3      259.79      283.85     26.22 o 
  10  14  -3       12.49       -5.04     12.05 o 
  11  14  -3      184.83      155.16     18.77 o 
  12  14  -3       12.72       12.00     22.97 o 
   0  15  -3     1084.96     1106.98     51.06 o 
   1  15  -3      477.90      481.10     18.10 o 
   2  15  -3     2215.04     2190.73     58.01 o 
   3  15  -3      200.16      235.21     10.79 o 
   4  15  -3     1342.49     1315.77     48.52 o 
   5  15  -3       59.35       58.61     10.39 o 
   6  15  -3      865.94      913.69     44.50 o 
   7  15  -3      189.01      209.86     17.05 o 
   8  15  -3      707.24      677.86     46.10 o 
   9  15  -3       62.12       47.07     13.41 o 
  10  15  -3      109.73      149.87     17.57 o 
  11  15  -3       19.22       36.79     13.99 o 
   1  16  -3      695.38      720.23     27.07 o 
   2  16  -3      537.13      511.91     24.28 o 
   3  16  -3      503.06      533.16     32.74 o 
   4  16  -3      269.68      240.11     16.13 o 
   5  16  -3      450.75      414.95     23.38 o 
   6  16  -3      431.89      424.77     26.64 o 
   7  16  -3      114.03      127.51     27.25 o 
   8  16  -3       47.75       74.82     13.65 o 
   9  16  -3      462.59      485.99     40.28 o 
  10  16  -3       30.80       -3.47     13.42 o 
  11  16  -3      213.52      236.51     35.65 o 
   0  17  -3      831.48      906.47     44.74 o 
   1  17  -3        5.22        0.24      6.24 o 
   2  17  -3      404.76      434.90     17.56 o 
   3  17  -3      184.25      207.72     23.99 o 
   4  17  -3      335.16      350.66     30.16 o 
   5  17  -3       50.31       53.18     11.27 o 
   6  17  -3      364.66      402.26     24.01 o 
   7  17  -3        5.31       12.59     11.94 o 
   8  17  -3      228.36      217.20     19.32 o 
   9  17  -3        8.44       22.69     13.23 o 
  10  17  -3       85.57      145.98     17.61 o 
   1  18  -3       64.28       64.74      7.86 o 
   2  18  -3       72.31       65.99      9.12 o 
   3  18  -3      250.16      247.50     18.10 o 
   4  18  -3       95.79      117.57     19.88 o 
   5  18  -3      188.24      202.24     25.37 o 
   6  18  -3       26.23       15.77     18.85 o 
   7  18  -3      158.83      167.36     16.78 o 
   8  18  -3       72.44       88.51     16.11 o 
   9  18  -3      200.86      208.40     27.59 o 
  10  18  -3        2.58        4.31     13.95 o 
   0  19  -3      206.47      207.72     23.99 o 
   1  19  -3       13.26       14.73      8.58 o 
   2  19  -3      167.32      169.97     20.05 o 
   3  19  -3       85.71       76.19     11.94 o 
   4  19  -3       58.54       53.82     18.17 o 
   5  19  -3       16.22        8.91     16.80 o 
   6  19  -3       20.37       36.33     19.20 o 
   7  19  -3      197.18      214.92     29.14 o 
   8  19  -3       16.57       42.16     23.65 o 
   9  19  -3       87.90      143.39     18.52 o 
   1  20  -3       49.47       27.27     12.33 o 
   2  20  -3      160.44      177.77     16.10 o 
   3  20  -3      133.48      156.68     23.82 o 
   4  20  -3       31.97       52.10     20.91 o 
   5  20  -3      176.75      193.33     28.45 o 
   6  20  -3       42.02       36.33     21.94 o 
   7  20  -3       78.58       39.08     22.28 o 
   8  20  -3       42.19       45.59     24.68 o 
   0  21  -3      167.58      170.70     24.68 o 
   1  21  -3       31.39       35.31     18.85 o 
   2  21  -3       49.34       68.56     20.91 o 
   3  21  -3      140.01      150.48     26.05 o 
   4  21  -3      170.33      207.38     28.79 o 
   5  21  -3       31.16       16.11     19.54 o 
   6  21  -3      298.03      312.95     37.02 o 
   7  21  -3       76.04       61.36     26.05 o 
   1  22  -3      255.43      289.64     33.59 o 
   2  22  -3       93.44       87.41     22.97 o 
   3  22  -3      199.41      206.01     30.16 o 
   4  22  -3        3.34       37.02     20.57 o 
   5  22  -3      176.56      220.40     29.82 o 
   6  22  -3       35.31       58.27     24.34 o 
   0  23  -3      422.36      408.25     40.79 o 
   1  23  -3       47.81       23.31     20.91 o 
   2  23  -3      497.62      477.14     44.22 o 
   3  23  -3       68.80       61.70     23.65 o 
   4  23  -3      258.96      234.12     32.22 o 
   1  24  -3      408.41      397.62     38.73 o 
   2  24  -3       33.75       12.34     22.28 o 
   0   0  -2      506.95      493.27     22.89 o 
   2   0  -2    10947.26    11113.71    400.74 o 
   4   0  -2    13919.90    13282.79    537.03 o 
   6   0  -2     6336.89     6204.27    264.64 o 
   8   0  -2     1500.01     1428.04     64.52 o 
  10   0  -2       94.02       83.59     10.46 o 
  12   0  -2      726.45      695.08     36.75 o 
  14   0  -2      265.25      282.87     22.64 o 
   1   1  -2    14902.34    14587.54    336.40 o 
   2   1  -2     5080.75     5121.08    129.41 o 
   3   1  -2     6331.43     6114.15    185.64 o 
   4   1  -2      295.58      271.78     10.51 o 
   5   1  -2     5562.71     5554.88    192.20 o 
   6   1  -2      479.01      481.31     16.82 o 
   7   1  -2     2494.33     2457.87     72.31 o 
   8   1  -2     1346.27     1343.91     42.40 o 
   9   1  -2     1480.59     1381.39     44.22 o 
  10   1  -2      467.08      425.93     17.49 o 
  11   1  -2      774.02      725.24     25.12 o 
  12   1  -2      471.97      451.24     19.39 o 
  13   1  -2      463.95      438.77     19.32 o 
  14   1  -2        1.97       -4.51     10.52 o 
  15   1  -2      113.66      130.66     13.90 o 
   0   2  -2    11550.49    11342.90    311.26 o 
   1   2  -2      143.70      150.42      3.97 o 
   2   2  -2     5414.32     5499.32    153.47 o 
   3   2  -2      710.01      743.59     26.93 o 
   4   2  -2     2431.65     2467.79     86.41 o 
   5   2  -2      431.40      480.41     16.53 o 
   6   2  -2     1610.82     1609.85     50.46 o 
   7   2  -2      241.14      249.29     10.93 o 
   8   2  -2     2058.18     1922.69     59.32 o 
   9   2  -2      530.71      525.20     23.82 o 
  10   2  -2     4027.15     3836.71    115.57 o 
  11   2  -2      104.98      113.13     12.87 o 
  12   2  -2     1107.78     1103.99     42.81 o 
  13   2  -2       90.58       94.21     15.50 o 
  14   2  -2       46.17       45.68     11.21 o 
  15   2  -2       31.62       21.61     10.78 o 
   1   3  -2     1090.60     1033.38     21.64 o 
   2   3  -2     1777.59     1790.60     48.57 o 
   3   3  -2     3423.53     3469.44    101.50 o 
   4   3  -2      308.65      288.37     12.30 o 
   5   3  -2      932.14      891.39     32.37 o 
   6   3  -2      213.61      249.84     17.46 o 
   7   3  -2     1596.01     1499.17     52.63 o 
   8   3  -2      658.99      607.65     24.20 o 
   9   3  -2      610.84      586.87     24.92 o 
  10   3  -2      143.51      126.01     10.00 o 
  11   3  -2      334.30      314.16     17.15 o 
  12   3  -2      142.44      145.40     12.00 o 
  13   3  -2      111.21      116.72     11.64 o 
  14   3  -2       89.14      115.12     12.57 o 
  15   3  -2       71.01       74.92     16.30 o 
   0   4  -2     1505.21     1661.95     50.20 o 
   1   4  -2      766.47      801.48     17.06 o 
   2   4  -2      380.33      406.73     10.42 o 
   3   4  -2      459.00      544.38     15.54 o 
   4   4  -2      196.19      184.00     13.39 o 
   5   4  -2      137.50      139.48      8.09 o 
   6   4  -2     2243.78     2241.27     78.23 o 
   7   4  -2      152.04      164.20      9.30 o 
   8   4  -2      573.02      592.34     24.37 o 
   9   4  -2      104.09       92.66      8.35 o 
  10   4  -2      313.13      290.48     14.81 o 
  11   4  -2       60.38       58.39      8.52 o 
  12   4  -2       49.76       49.68      9.11 o 
  13   4  -2       43.85       40.64     13.05 o 
  14   4  -2       31.25       48.88     11.77 o 
  15   4  -2       30.47       16.84     13.96 o 
   1   5  -2     2145.01     2435.41     54.54 o 
   2   5  -2     1055.12     1061.34     25.35 o 
   3   5  -2      368.13      409.67     12.44 o 
   4   5  -2      623.46      718.99     23.10 o 
   5   5  -2     1205.37     1349.51     48.30 o 
   6   5  -2       55.15       59.00     11.73 o 
   7   5  -2      378.94      382.92     19.26 o 
   8   5  -2     1575.07     1525.43     53.98 o 
   9   5  -2      121.01      127.95      9.37 o 
  10   5  -2      450.10      432.54     19.94 o 
  11   5  -2       55.63       40.90      8.08 o 
  12   5  -2      295.46      275.63     19.46 o 
  13   5  -2        2.05        0.65      8.90 o 
  14   5  -2      128.77      148.13     13.62 o 
  15   5  -2        4.92        7.88     21.59 o 
   0   6  -2      377.65      397.67     13.44 o 
   1   6  -2     3767.56     3916.46     91.76 o 
   2   6  -2      561.52      576.69     14.26 o 
   3   6  -2     1136.81     1263.94     32.17 o 
   4   6  -2     3183.56     3404.67     93.32 o 
   5   6  -2      239.03      258.61     12.11 o 
   6   6  -2     2652.30     2641.68     91.01 o 
   7   6  -2       56.49       56.14      6.14 o 
   8   6  -2      702.79      684.97     26.41 o 
   9   6  -2      507.57      492.27     21.28 o 
  10   6  -2      123.07      112.66      9.98 o 
  11   6  -2      130.35      114.51     10.48 o 
  12   6  -2        6.90       -2.55      7.80 o 
  13   6  -2       51.62       42.20      9.96 o 
  14   6  -2      204.32      221.23     20.35 o 
  15   6  -2       42.36       54.50     24.34 o 
   1   7  -2     6843.88     7119.09    176.90 o 
   2   7  -2     1692.40     1773.29     41.67 o 
   3   7  -2     5626.77     5862.82    140.90 o 
   4   7  -2     2301.48     2455.36     55.71 o 
   5   7  -2     1829.03     1784.88     49.52 o 
   6   7  -2      357.77      356.94     19.77 o 
   7   7  -2      797.23      739.58     28.38 o 
   8   7  -2      164.72      163.33     10.38 o 
   9   7  -2      613.37      569.80     24.27 o 
  10   7  -2       16.39        7.56      7.22 o 
  11   7  -2      122.04      102.50     10.33 o 
  12   7  -2      185.22      193.19     13.44 o 
  13   7  -2      135.48      140.97     16.01 o 
  14   7  -2      226.75      263.91     21.85 o 
  15   7  -2       91.30      141.22     30.16 o 
   0   8  -2    14867.22    14983.14    452.24 o 
   1   8  -2      640.55      709.19     18.56 o 
   2   8  -2     4785.01     4692.79    109.48 o 
   3   8  -2     1119.82     1163.62     29.62 o 
   4   8  -2      417.95      424.81     10.72 o 
   5   8  -2      137.71      160.43      5.43 o 
   6   8  -2      708.18      695.57     25.24 o 
   7   8  -2       50.16       41.26      6.25 o 
   8   8  -2     1171.75     1122.55     42.92 o 
   9   8  -2      132.48      116.38     13.13 o 
  10   8  -2     1497.74     1518.94     55.67 o 
  11   8  -2       17.89       26.87      8.23 o 
  12   8  -2      568.97      613.61     33.81 o 
  13   8  -2        9.84       11.48     12.44 o 
  14   8  -2       13.86       30.51     22.97 o 
   1   9  -2     8200.32     8427.54    206.75 o 
   2   9  -2     2194.43     2319.73     54.19 o 
   3   9  -2    11583.79    11600.94    285.26 o 
   4   9  -2     1495.14     1550.51     36.04 o 
   5   9  -2     4332.25     4282.70    107.70 o 
   6   9  -2      289.57      279.08     11.56 o 
   7   9  -2     3408.54     3269.48    115.26 o 
   8   9  -2      887.55      873.41     33.83 o 
   9   9  -2      611.89      612.95     26.08 o 
  10   9  -2       37.23       30.11      7.74 o 
  11   9  -2      230.77      235.35     22.97 o 
  12   9  -2      205.67      197.72     22.45 o 
  13   9  -2      196.63      214.82     21.28 o 
  14   9  -2       27.26        3.43     20.57 o 
   0  10  -2     1700.47     1734.49     62.75 o 
   1  10  -2      487.24      495.32     14.84 o 
   2  10  -2     2379.78     2398.48     58.86 o 
   3  10  -2     1362.16     1466.21     45.24 o 
   4  10  -2     8785.58     8636.15    258.05 o 
   5  10  -2      731.51      786.94     23.37 o 
   6  10  -2     6075.01     5912.60    163.08 o 
   7  10  -2       85.40       78.67      6.28 o 
   8  10  -2     1267.69     1252.62     45.74 o 
   9  10  -2       42.84       45.65      7.68 o 
  10  10  -2      563.48      540.73     29.42 o 
  11  10  -2      323.11      341.41     23.33 o 
  12  10  -2       91.49      100.61     15.48 o 
  13  10  -2        1.93       -6.27     19.71 o 
  14  10  -2      192.50      214.58     31.54 o 
   1  11  -2     2686.07     2603.83     71.49 o 
   2  11  -2      866.59      860.48     22.56 o 
   3  11  -2     2190.02     2083.64     69.07 o 
   4  11  -2      634.34      613.51     21.01 o 
   5  11  -2     1302.35     1267.57     40.59 o 
   6  11  -2      494.10      493.56     17.95 o 
   7  11  -2      910.51      853.02     27.57 o 
   8  11  -2      124.88      115.68     10.30 o 
   9  11  -2      822.79      793.51     41.55 o 
  10  11  -2      155.24      179.15     15.91 o 
  11  11  -2      770.42      776.83     41.80 o 
  12  11  -2       10.84        3.94     16.62 o 
  13  11  -2      250.27      243.36     21.96 o 
  14  11  -2       50.39       59.64     25.02 o 
   0  12  -2     2151.67     2104.75     73.67 o 
   1  12  -2      149.00      155.52      6.20 o 
   2  12  -2     2955.13     2882.98     79.87 o 
   3  12  -2      292.38      276.56     11.29 o 
   4  12  -2      499.77      467.16     16.04 o 
   5  12  -2      105.08       94.29      6.63 o 
   6  12  -2       87.22      105.96      7.37 o 
   7  12  -2      168.70      178.45      9.22 o 
   8  12  -2      656.75      673.66     34.98 o 
   9  12  -2       25.78       35.31     11.11 o 
  10  12  -2      944.84     1030.01     48.92 o 
  11  12  -2      203.08      189.71     18.62 o 
  12  12  -2      601.04      637.78     37.68 o 
  13  12  -2      152.59      173.79     30.16 o 
   1  13  -2      639.30      655.66     18.78 o 
   2  13  -2      247.28      233.15      9.06 o 
   3  13  -2      440.22      413.12     14.96 o 
   4  13  -2      706.08      688.26     23.13 o 
   5  13  -2      494.78      501.18     18.16 o 
   6  13  -2       53.67       51.39      5.91 o 
   7  13  -2      472.45      472.98     26.35 o 
   8  13  -2       75.09       66.54     11.71 o 
   9  13  -2      178.48      151.58     15.11 o 
  10  13  -2      211.29      213.95     18.34 o 
  11  13  -2       71.33       90.16     17.82 o 
  12  13  -2       42.46       59.42     15.40 o 
  13  13  -2       90.73       98.72     29.14 o 
   0  14  -2      123.94      123.66      7.45 o 
   1  14  -2       16.92       10.61      4.45 o 
   2  14  -2      198.48      192.95      7.99 o 
   3  14  -2       54.68       54.15      5.69 o 
   4  14  -2      145.61      158.29      8.53 o 
   5  14  -2      149.93      170.18      8.85 o 
   6  14  -2      520.43      531.17     23.15 o 
   7  14  -2      167.78      168.44     14.66 o 
   8  14  -2        3.17       12.14     10.21 o 
   9  14  -2       14.53        7.43     10.78 o 
  10  14  -2       66.31       90.83     15.06 o 
  11  14  -2        8.67        3.25     12.88 o 
  12  14  -2       76.35       61.70     15.03 o 
  13  14  -2       84.41      116.20     28.45 o 
   1  15  -2      135.80      154.37      8.44 o 
   2  15  -2       92.22       98.42      5.84 o 
   3  15  -2      484.54      471.39     17.98 o 
   4  15  -2      354.32      339.92     16.89 o 
   5  15  -2      377.57      349.16     17.60 o 
   6  15  -2       14.80        7.66      7.35 o 
   7  15  -2       68.18       72.78     12.25 o 
   8  15  -2      192.12      211.98     20.74 o 
   9  15  -2        5.18       18.28     11.48 o 
  10  15  -2      122.84      137.96     17.29 o 
  11  15  -2       15.39        8.52     12.92 o 
  12  15  -2       59.27       89.46     25.71 o 
   0  16  -2      441.11      441.85     25.38 o 
   1  16  -2      152.06      161.13      8.98 o 
   2  16  -2        3.00        2.48      4.13 o 
   3  16  -2       75.06       74.48      7.80 o 
   4  16  -2      923.80      979.51     36.18 o 
   5  16  -2      499.99      494.45     22.03 o 
   6  16  -2      726.87      752.00     76.61 o 
   7  16  -2      283.23      314.77     43.70 o 
   8  16  -2       36.36       45.23     12.30 o 
   9  16  -2       67.10       76.12     14.54 o 
  10  16  -2        0.88       10.16     13.49 o 
  11  16  -2       15.71        5.56     14.10 o 
  12  16  -2       21.01       -4.80     22.28 o 
   1  17  -2     1306.84     1339.03     43.41 o 
   2  17  -2      177.85      190.01     15.70 o 
   3  17  -2      967.23      925.18     44.71 o 
   4  17  -2      316.91      334.87     17.03 o 
   5  17  -2       35.19       25.90      7.75 o 
   6  17  -2      109.00      100.08     13.09 o 
   7  17  -2      678.00      732.27     69.75 o 
   8  17  -2      118.78      109.49     15.42 o 
   9  17  -2      349.67      331.62     24.10 o 
  10  17  -2        8.47       10.50     13.66 o 
  11  17  -2      162.94      193.33     30.85 o 
   0  18  -2     2903.28     3049.56    124.70 o 
   1  18  -2       54.66       68.12      7.18 o 
   2  18  -2      734.09      740.58     41.93 o 
   3  18  -2      196.50      214.23     19.02 o 
   4  18  -2      392.12      405.68     28.09 o 
   5  18  -2      185.19      190.45     12.94 o 
   6  18  -2      260.20      276.33     19.08 o 
   7  18  -2      315.53      346.51     22.50 o 
   8  18  -2      471.38      475.82     29.03 o 
   9  18  -2        1.70        9.76     12.76 o 
  10  18  -2      723.95      769.08     44.26 o 
  11  18  -2       11.22        4.80     25.71 o 
   1  19  -2      355.14      369.57     19.25 o 
   2  19  -2       38.40       33.07     21.25 o 
   3  19  -2     1709.32     1646.33     71.37 o 
   4  19  -2        0.91        7.34     13.71 o 
   5  19  -2      670.94      757.53     55.19 o 
   6  19  -2      115.75      130.60     25.71 o 
   7  19  -2      197.62      253.29     19.99 o 
   8  19  -2      196.56      206.83     19.93 o 
   9  19  -2        8.00       15.27     14.39 o 
  10  19  -2       18.07       22.88     15.52 o 
   0  20  -2      390.49      419.56     36.68 o 
   1  20  -2       23.70       31.19     12.51 o 
   2  20  -2      260.34      244.72     21.07 o 
   3  20  -2      223.51      242.81     20.05 o 
   4  20  -2     1100.57     1104.31     58.15 o 
   5  20  -2       90.36      130.60     23.65 o 
   6  20  -2      792.48      854.54     66.84 o 
   7  20  -2       27.26       31.54     23.31 o 
   8  20  -2      106.23      126.83     28.45 o 
   9  20  -2        3.43        2.96     13.63 o 
   1  21  -2      824.80      835.05     45.93 o 
   2  21  -2       24.73       29.50     13.37 o 
   3  21  -2      647.98      608.01     34.78 o 
   4  21  -2       21.12       24.18     15.42 o 
   5  21  -2       19.45       38.39     20.57 o 
   6  21  -2       14.74        2.74     22.62 o 
   7  21  -2      245.35      292.04     35.65 o 
   8  21  -2       20.63       61.70     23.99 o 
   0  22  -2      406.73      449.04     43.19 o 
   1  22  -2        6.92        9.19     13.32 o 
   2  22  -2      134.30      123.56     16.59 o 
   3  22  -2       55.83       51.36     15.18 o 
   4  22  -2      122.81      143.62     26.74 o 
   5  22  -2       55.23       42.50     21.59 o 
   6  22  -2       71.50       62.39     26.05 o 
   7  22  -2       28.81       34.28     25.37 o 
   1  23  -2        9.26       -6.92     12.24 o 
   2  23  -2       60.11       75.51     15.63 o 
   3  23  -2      103.40      113.83     17.33 o 
   4  23  -2       28.75       25.71     22.97 o 
   5  23  -2      200.96      200.18     32.56 o 
   6  23  -2       44.68       62.04     26.74 o 
   0  24  -2       52.99       55.87     23.31 o 
   1  24  -2       23.64       27.91     15.46 o 
   2  24  -2       41.50       32.03     15.51 o 
   3  24  -2       74.51       98.38     25.02 o 
   4  24  -2       75.88       71.30     24.34 o 
   1  25  -2        0.94       10.34     15.97 o 
   2  25  -2       18.18       36.69     16.84 o 
   2   0  -1      212.15      218.96     10.77 o 
   4   0  -1      832.87      773.57     34.92 o 
   6   0  -1     1614.65     1801.91     78.66 o 
   8   0  -1     3178.28     3016.14    129.98 o 
  10   0  -1      345.94      338.44     20.35 o 
  12   0  -1        7.19       -8.88      8.88 o 
  14   0  -1       30.34       27.14     12.09 o 
   0   1  -1     4316.77     4613.16    149.24 o 
   1   1  -1      550.05      592.11     15.31 o 
   2   1  -1      262.48      291.95      9.65 o 
   3   1  -1      433.95      453.39     16.51 o 
   4   1  -1       15.14        2.29      2.05 o 
   5   1  -1      248.53      268.82      9.80 o 
   6   1  -1      711.50      695.69     20.29 o 
   7   1  -1       22.94       24.25      5.64 o 
   8   1  -1     1119.01     1137.80     33.93 o 
   9   1  -1        4.61        5.73      5.00 o 
  10   1  -1     1977.34     1844.75     60.47 o 
  11   1  -1       36.81       29.78      6.81 o 
  12   1  -1      514.13      487.58     20.19 o 
  13   1  -1      155.35      167.87     11.14 o 
  14   1  -1       38.29       46.44      8.84 o 
  15   1  -1       10.71       19.27     10.29 o 
  16   1  -1      187.42      161.10     30.85 o 
   1   2  -1     9411.04     9224.97    238.34 o 
   2   2  -1     5304.16     5507.29    223.72 o 
   3   2  -1     6744.41     6740.03    202.14 o 
   4   2  -1      375.55      398.73     13.40 o 
   5   2  -1     6830.34     6903.37    197.88 o 
   6   2  -1      153.46      138.30      6.90 o 
   7   2  -1     2771.78     2740.83     81.88 o 
   8   2  -1     1609.40     1544.73     49.54 o 
   9   2  -1     1802.66     1648.39     52.57 o 
  10   2  -1       68.79       67.06      7.87 o 
  11   2  -1      385.86      366.99     15.77 o 
  12   2  -1      294.22      297.80     14.06 o 
  13   2  -1       68.71       81.34     10.06 o 
  14   2  -1       30.46       39.25     11.67 o 
  15   2  -1      137.89      132.65     13.95 o 
   0   3  -1    13119.71    11633.35    339.53 o 
   1   3  -1     2104.61     2164.09     51.57 o 
   2   3  -1    11862.04    11660.34    382.49 o 
   3   3  -1      829.98      904.66     26.84 o 
   4   3  -1     7582.19     7558.50    256.68 o 
   5   3  -1      129.98      147.75     11.56 o 
   6   3  -1     4364.43     4006.02    189.81 o 
   7   3  -1      203.86      198.62     12.30 o 
   8   3  -1     1326.36     1250.53     39.10 o 
   9   3  -1       53.76       62.89      6.82 o 
  10   3  -1     1390.46     1340.90     43.62 o 
  11   3  -1       75.61       65.62      8.21 o 
  12   3  -1      779.83      766.10     30.25 o 
  13   3  -1       39.99       45.75      9.15 o 
  14   3  -1      235.53      268.55     17.28 o 
  15   3  -1       17.34       18.55     10.96 o 
   1   4  -1    37116.27    29737.08    765.24 o 
   2   4  -1    19611.04    17668.61    467.55 o 
   3   4  -1     6271.95     6272.49    181.40 o 
   4   4  -1      994.52     1113.84     33.67 o 
   5   4  -1     5407.67     5143.57    181.65 o 
   6   4  -1      344.49      343.29     14.18 o 
   7   4  -1     3471.42     3373.77    117.64 o 
   8   4  -1      184.65      158.02      9.03 o 
   9   4  -1     1297.67     1257.72     46.10 o 
  10   4  -1      192.18      168.83     11.24 o 
  11   4  -1      711.07      699.03     28.87 o 
  12   4  -1      434.21      382.03     19.81 o 
  13   4  -1      337.18      341.91     19.05 o 
  14   4  -1      208.23      244.01     15.91 o 
  15   4  -1      187.62      200.40     19.94 o 
   0   5  -1    17958.22    15708.21    600.65 o 
   1   5  -1     5450.30     5809.01    143.92 o 
   2   5  -1    22731.64    19961.52    498.00 o 
   3   5  -1        7.59       11.44      1.75 o 
   4   5  -1     9831.87     9977.08    280.33 o 
   5   5  -1      754.95      833.58     30.51 o 
   6   5  -1     5476.43     5354.19    167.11 o 
   7   5  -1      104.36      104.88      7.25 o 
   8   5  -1     3714.82     3593.39    126.32 o 
   9   5  -1       13.74        3.90      5.43 o 
  10   5  -1     1502.61     1415.19     58.73 o 
  11   5  -1      222.33      218.86     12.98 o 
  12   5  -1      277.45      292.13     15.41 o 
  13   5  -1      108.59      114.22     16.02 o 
  14   5  -1      123.91      122.14     22.28 o 
  15   5  -1       14.42       19.35     14.00 o 
   1   6  -1     3566.86     3621.38     94.14 o 
   2   6  -1     4092.78     4142.24    104.86 o 
   3   6  -1     3833.79     3753.93    100.66 o 
   4   6  -1     1477.21     1582.99     46.79 o 
   5   6  -1     8852.01     8827.69    290.96 o 
   6   6  -1      358.63      364.58     15.60 o 
   7   6  -1     2009.18     2022.72     76.64 o 
   8   6  -1      655.34      660.99     29.62 o 
   9   6  -1     2392.68     2251.69     69.17 o 
  10   6  -1       83.59       73.57      8.01 o 
  11   6  -1     1521.44     1496.76     50.61 o 
  12   6  -1      311.10      290.01     16.11 o 
  13   6  -1      294.12      295.75     21.67 o 
  14   6  -1      114.92      116.92     16.50 o 
  15   6  -1      162.46      173.10     29.14 o 
   0   7  -1     1861.12     1798.92     78.24 o 
   1   7  -1     1733.14     1964.02     48.55 o 
   2   7  -1     7702.35     7692.21    183.50 o 
   3   7  -1      159.39      141.33      5.49 o 
   4   7  -1     7366.94     7792.70    240.90 o 
   5   7  -1       32.48       44.75      3.37 o 
   6   7  -1     1721.89     1632.93     63.47 o 
   7   7  -1      181.53      187.88     10.06 o 
   8   7  -1     2248.06     2199.88     77.35 o 
   9   7  -1      227.25      205.92     11.37 o 
  10   7  -1     1082.86     1129.77     44.36 o 
  11   7  -1      101.79      106.30     10.75 o 
  12   7  -1      540.01      540.01     24.36 o 
  13   7  -1       24.59       11.55     19.54 o 
  14   7  -1      144.74      197.84     19.42 o 
  15   7  -1       38.44       31.19     22.97 o 
   1   8  -1     2381.49     2420.07     61.89 o 
   2   8  -1      256.54      282.17      7.70 o 
   3   8  -1      622.11      611.50     17.36 o 
   4   8  -1     1222.87     1312.91     45.90 o 
   5   8  -1      624.87      588.23     17.54 o 
   6   8  -1      329.60      308.78     13.83 o 
   7   8  -1      495.18      470.81     19.13 o 
   8   8  -1     1040.96     1060.16     38.50 o 
   9   8  -1      291.93      302.82     20.65 o 
  10   8  -1      155.03      155.21     14.04 o 
  11   8  -1      161.37      199.86     18.75 o 
  12   8  -1      198.08      189.19     36.16 o 
  13   8  -1       46.10       48.33     14.30 o 
  14   8  -1      218.50      224.17     20.69 o 
  15   8  -1       63.41      111.06     27.08 o 
   0   9  -1      708.92      729.32     31.87 o 
   1   9  -1      227.16      251.83      7.83 o 
   2   9  -1      412.75      452.55     11.54 o 
   3   9  -1      251.27      302.37      9.87 o 
   4   9  -1      225.69      214.01      7.68 o 
   5   9  -1      171.76      160.06      8.56 o 
   6   9  -1      601.55      598.52     22.87 o 
   7   9  -1       71.24       66.66      7.48 o 
   8   9  -1      256.92      238.09     12.05 o 
   9   9  -1      252.68      232.04     15.18 o 
  10   9  -1      162.76      137.62     14.24 o 
  11   9  -1      278.77      245.19     19.24 o 
  12   9  -1      223.46      231.86     20.15 o 
  13   9  -1      146.99      173.88     18.06 o 
  14   9  -1      150.42      191.99     19.80 o 
  15   9  -1       41.92       31.88     22.62 o 
   1  10  -1      395.10      409.65     13.27 o 
   2  10  -1      856.63      948.24     23.59 o 
   3  10  -1       63.05       66.52      4.00 o 
   4  10  -1     1842.61     1880.48     52.73 o 
   5  10  -1      194.79      226.30      9.41 o 
   6  10  -1      404.61      380.71     16.19 o 
   7  10  -1      438.87      401.41     16.99 o 
   8  10  -1       35.10       42.63      6.57 o 
   9  10  -1       59.89       49.79      9.86 o 
  10  10  -1        0.56        0.55      8.97 o 
  11  10  -1       84.73       80.42     12.54 o 
  12  10  -1       57.54       76.09     13.88 o 
  13  10  -1       87.91       75.70     15.95 o 
  14  10  -1      244.65      289.99     36.33 o 
   0  11  -1     3890.99     4209.89    180.91 o 
   1  11  -1      154.78      162.42      7.14 o 
   2  11  -1     2364.41     2468.10     65.53 o 
   3  11  -1      286.65      313.65     11.83 o 
   4  11  -1      757.39      738.08     23.29 o 
   5  11  -1      455.80      472.75     15.15 o 
   6  11  -1      622.97      602.87     19.78 o 
   7  11  -1      347.40      328.85     15.35 o 
   8  11  -1      374.50      374.22     23.56 o 
   9  11  -1       58.56       44.20     10.63 o 
  10  11  -1      142.44      159.21     16.25 o 
  11  11  -1      146.35      164.86     15.95 o 
  12  11  -1      389.46      404.97     27.62 o 
  13  11  -1        6.21        3.37     13.17 o 
  14  11  -1      230.68      248.51     35.99 o 
   1  12  -1     2167.30     2280.18     70.18 o 
   2  12  -1      383.86      393.45     11.58 o 
   3  12  -1     2087.46     2075.79     66.04 o 
   4  12  -1      135.88      141.31      7.12 o 
   5  12  -1     1100.28     1104.19     35.22 o 
   6  12  -1      463.21      466.31     17.13 o 
   7  12  -1      216.48      243.34     25.88 o 
   8  12  -1       82.31       90.29     12.18 o 
   9  12  -1      195.03      197.29     19.88 o 
  10  12  -1       24.82       24.01     11.19 o 
  11  12  -1      238.22      232.98     23.65 o 
  12  12  -1      264.65      242.55     20.88 o 
  13  12  -1       30.38       19.70     14.45 o 
  14  12  -1      144.52      160.76     32.22 o 
   0  13  -1     3582.10     3653.61    142.07 o 
   1  13  -1      246.77      261.79     10.96 o 
   2  13  -1     3014.77     3084.71     74.72 o 
   3  13  -1      480.90      461.89     16.57 o 
   4  13  -1     2038.07     1997.04     65.47 o 
   5  13  -1       91.15       89.13      6.04 o 
   6  13  -1     3971.70     3793.88    140.16 o 
   7  13  -1      250.73      284.30     14.47 o 
   8  13  -1     2076.05     2001.73     87.35 o 
   9  13  -1       37.65       31.65     18.17 o 
  10  13  -1      420.17      409.38     50.39 o 
  11  13  -1       48.82       21.32     12.54 o 
  12  13  -1      309.30      320.09     24.09 o 
  13  13  -1      108.87       56.56     26.39 o 
   1  14  -1     2870.56     2924.85     79.05 o 
   2  14  -1      473.46      474.42     15.04 o 
   3  14  -1     3153.69     3087.91     93.92 o 
   4  14  -1       22.29        6.44      6.24 o 
   5  14  -1     2814.76     2833.17     96.76 o 
   6  14  -1      285.34      296.12     15.24 o 
   7  14  -1     1036.14      950.87     38.13 o 
   8  14  -1      241.45      269.63     15.01 o 
   9  14  -1     1155.11     1134.52     58.93 o 
  10  14  -1       93.53       91.23     15.37 o 
  11  14  -1      297.65      315.67     40.62 o 
  12  14  -1        3.68      -16.20     24.34 o 
  13  14  -1       28.06       27.76     23.31 o 
   0  15  -1     1520.28     1365.27    103.86 o 
   1  15  -1      232.88      239.12     10.03 o 
   2  15  -1     1923.90     1959.89     56.07 o 
   3  15  -1      373.86      372.19     17.99 o 
   4  15  -1     2384.81     2393.31     79.95 o 
   5  15  -1      321.90      330.25     16.54 o 
   6  15  -1     1014.36      984.46     37.33 o 
   7  15  -1       52.17       64.35      9.24 o 
   8  15  -1      753.34      722.66     31.99 o 
   9  15  -1       88.09       86.38     10.82 o 
  10  15  -1      583.32      567.86     33.18 o 
  11  15  -1       31.12       46.26     15.31 o 
  12  15  -1      462.34      473.73     71.98 o 
  13  15  -1       86.62       56.22     25.71 o 
   1  16  -1     1798.30     1825.13     56.20 o 
   2  16  -1       22.38       26.21      4.69 o 
   3  16  -1     1262.67     1209.48     44.63 o 
   4  16  -1      594.53      577.53     24.89 o 
   5  16  -1     1613.13     1608.15     62.31 o 
   6  16  -1      206.17      209.42     14.55 o 
   7  16  -1      561.05      605.63     26.62 o 
   8  16  -1      115.37      123.45     11.31 o 
   9  16  -1      368.68      400.05     26.74 o 
  10  16  -1       54.02       65.52     15.48 o 
  11  16  -1      386.95      454.63     29.23 o 
  12  16  -1       17.28       13.03     25.02 o 
   0  17  -1     1187.12     1221.15     50.71 o 
   1  17  -1       50.28       52.92      7.55 o 
   2  17  -1     1414.11     1397.46     61.07 o 
   3  17  -1      383.62      375.86     18.45 o 
   4  17  -1      434.29      438.33     20.29 o 
   5  17  -1       68.80       82.66     11.94 o 
   6  17  -1      214.90      200.96     13.71 o 
   7  17  -1       34.87       31.32      9.19 o 
   8  17  -1      258.83      315.56     17.62 o 
   9  17  -1       17.65       13.28     13.03 o 
  10  17  -1      211.30      234.58     45.59 o 
  11  17  -1       17.50       13.48     14.57 o 
  12  17  -1      205.64      247.48     35.99 o 
   1  18  -1      704.53      702.08     33.84 o 
   2  18  -1       59.48       53.08     11.27 o 
   3  18  -1       86.80       99.52     14.28 o 
   4  18  -1       51.96       51.18      8.52 o 
   5  18  -1      244.90      243.27     14.53 o 
   6  18  -1       56.89       56.39      9.92 o 
   7  18  -1      168.49      204.97     15.59 o 
   8  18  -1      116.50      115.54     12.73 o 
   9  18  -1       89.61       84.20     32.56 o 
  10  18  -1       12.12        2.88     14.08 o 
  11  18  -1      114.88      175.16     33.25 o 
   0  19  -1      159.31      171.28     14.58 o 
   1  19  -1       45.42       37.67      8.15 o 
   2  19  -1       43.28       37.04     11.25 o 
   3  19  -1       14.00       13.93     15.08 o 
   4  19  -1       94.55       70.87     14.57 o 
   5  19  -1      146.57      141.06     12.30 o 
   6  19  -1      141.38      167.70     15.25 o 
   7  19  -1      226.91      226.28     15.53 o 
   8  19  -1       49.47       53.37     16.28 o 
   9  19  -1      122.58      114.11     17.54 o 
  10  19  -1       19.88       27.92     15.95 o 
   1  20  -1      414.50      401.13     27.13 o 
   2  20  -1       33.50       32.40     17.31 o 
   3  20  -1        1.30      -11.76     11.76 o 
   4  20  -1      348.89      351.42     24.09 o 
   5  20  -1       98.64       92.85     14.82 o 
   6  20  -1       83.32       73.04     16.28 o 
   7  20  -1       63.10       54.62     11.44 o 
   8  20  -1      121.45      131.85     20.57 o 
   9  20  -1       41.74       39.48     15.60 o 
  10  20  -1       35.07       32.91     27.76 o 
   0  21  -1       49.88       46.62     19.20 o 
   1  21  -1       25.28       20.69     12.35 o 
   2  21  -1      277.72      247.08     26.74 o 
   3  21  -1      199.98      219.95     20.08 o 
   4  21  -1      568.68      566.88     33.35 o 
   5  21  -1        6.16       12.69     14.08 o 
   6  21  -1      317.37      278.96     25.71 o 
   7  21  -1      161.57      128.34     18.68 o 
   8  21  -1       47.48       37.36     26.05 o 
   9  21  -1        7.69       -2.45     17.14 o 
   1  22  -1      547.04      561.62     33.81 o 
   2  22  -1      397.85      382.77     27.63 o 
   3  22  -1      419.81      424.95     29.93 o 
   4  22  -1       25.16       29.09     14.10 o 
   5  22  -1      559.98      602.32     42.50 o 
   6  22  -1      183.06      163.63     19.76 o 
   7  22  -1      182.01      221.43     33.59 o 
   8  22  -1       51.28       50.39     27.76 o 
   0  23  -1      482.35      490.17     44.22 o 
   1  23  -1      168.53      169.08     20.24 o 
   2  23  -1      432.31      460.46     31.99 o 
   3  23  -1      209.43      216.53     21.64 o 
   4  23  -1      180.17      176.16     20.78 o 
   5  23  -1        7.35       -1.97     14.23 o 
   6  23  -1      103.17      116.75     18.91 o 
   7  23  -1        5.11       16.11     23.99 o 
   1  24  -1      316.41      346.33     26.90 o 
   2  24  -1      143.38      136.87     19.63 o 
   3  24  -1      261.44      256.01     44.05 o 
   4  24  -1       64.64       63.79     28.79 o 
   5  24  -1      356.08      363.18     27.09 o 
   0  25  -1      119.07      110.37     26.39 o 
   1  25  -1       24.30       21.40     16.83 o 
   2  25  -1       69.02       87.00     18.78 o 
   3  25  -1       71.07       68.66     18.29 o 
   4  25  -1       96.08       93.23     27.76 o 
   2   0   0    41361.86    29192.27   1006.15 o 
   4   0   0     2263.93     2463.38    104.89 o 
   6   0   0     7995.71     7869.14    333.29 o 
   8   0   0     2855.79     2771.77    119.41 o 
  10   0   0     3598.67     3506.03    151.31 o 
  12   0   0      271.21      292.11     30.34 o 
  14   0   0      177.87      194.11     17.42 o 
  16   0   0        7.17      -18.17     18.17 o 
   1   1   0     2424.86     2515.54     65.50 o 
   2   1   0     1003.93     1073.23     28.74 o 
   3   1   0    28967.06    22603.67    599.05 o 
   4   1   0       98.73      124.08      5.28 o 
   5   1   0     2484.39     2366.24     71.65 o 
   6   1   0      329.80      318.00     11.52 o 
   7   1   0     3437.64     3158.30     95.91 o 
   8   1   0     1960.19     1985.75     61.22 o 
   9   1   0     1512.94     1497.57     47.19 o 
  10   1   0        0.30        5.32      5.22 o 
  11   1   0      517.95      517.52     19.68 o 
  12   1   0       37.23       37.54      7.01 o 
  13   1   0      476.57      468.23     19.10 o 
  14   1   0       64.39       61.52      9.50 o 
  15   1   0      108.12      111.25     14.17 o 
  16   1   0       74.26       76.98     18.06 o 
   0   2   0       54.33       63.56      3.08 o 
   1   2   0     3886.05     3853.00    100.44 o 
   2   2   0     1761.90     1928.37     50.46 o 
   3   2   0     1328.74     1508.15     44.59 o 
   4   2   0    18635.09    17373.44    518.27 o 
   5   2   0      768.65      807.29     25.46 o 
   6   2   0    11836.55    11430.92    341.06 o 
   7   2   0      594.28      616.41     20.60 o 
   8   2   0     1442.62     1466.01     45.95 o 
   9   2   0      444.82      432.87     16.16 o 
  10   2   0       20.50       13.04      5.22 o 
  11   2   0       25.99       20.01      6.10 o 
  12   2   0      118.31      125.95      9.24 o 
  13   2   0       15.05       32.40      8.28 o 
  14   2   0      447.46      463.51     22.59 o 
  15   2   0       11.24       13.59      9.91 o 
  16   2   0      275.31      257.08     33.93 o 
   1   3   0     3854.17     4079.82     99.02 o 
   2   3   0     7230.30     6791.21    224.22 o 
   3   3   0     3597.01     3675.33    107.22 o 
   4   3   0       44.92       48.36      3.72 o 
   5   3   0     2019.02     2175.02     75.20 o 
   6   3   0      231.99      269.91     11.50 o 
   7   3   0     2031.05     1919.26     59.00 o 
   8   3   0      266.16      248.31     10.55 o 
   9   3   0     2896.86     2822.81     86.51 o 
  10   3   0      632.24      623.79     25.16 o 
  11   3   0     2043.25     1892.06     67.84 o 
  12   3   0       30.36       25.52      7.94 o 
  13   3   0       80.33       85.64     12.75 o 
  14   3   0        0.09       -8.47      8.67 o 
  15   3   0        7.39      -11.27     11.27 o 
  16   3   0        2.15        2.74     22.62 o 
   0   4   0       18.67       17.39      2.81 o 
   1   4   0        9.19       12.45      0.94 o 
   2   4   0      966.20     1079.23     32.09 o 
   3   4   0      280.65      370.54     15.75 o 
   4   4   0       29.85       23.30      2.61 o 
   5   4   0      333.01      301.19     12.17 o 
   6   4   0     1227.09     1334.44     47.09 o 
   7   4   0      412.08      466.51     19.80 o 
   8   4   0       14.00        6.27      4.23 o 
   9   4   0        5.28        1.79      4.96 o 
  10   4   0     1825.68     1831.76     65.38 o 
  11   4   0       83.64       93.07      8.72 o 
  12   4   0      268.61      281.11     15.16 o 
  13   4   0       23.46       34.22      8.66 o 
  14   4   0       48.22       48.25     12.92 o 
  15   4   0       35.18       27.95     13.69 o 
   1   5   0      102.65      110.86      3.50 o 
   2   5   0      368.15      364.51     10.31 o 
   3   5   0        2.20        3.14      1.40 o 
   4   5   0     1153.37     1167.96     35.16 o 
   5   5   0       78.69      102.53      5.99 o 
   6   5   0      789.72      918.47     40.89 o 
   7   5   0      367.59      362.50     15.40 o 
   8   5   0      494.49      478.27     19.36 o 
   9   5   0      727.86      666.49     26.02 o 
  10   5   0      198.10      180.24     11.03 o 
  11   5   0      162.54      152.80     10.71 o 
  12   5   0      250.65      261.78     14.78 o 
  13   5   0       20.76       34.85      8.47 o 
  14   5   0      402.51      432.73     27.26 o 
  15   5   0        2.02       -2.01     13.41 o 
   0   6   0     1639.65     1790.38     76.54 o 
   1   6   0       47.89       52.55      2.40 o 
   2   6   0     2646.76     2592.27     79.10 o 
   3   6   0     2793.16     3187.22     93.68 o 
   4   6   0      286.61      319.47     10.61 o 
   5   6   0      142.72      158.97      8.71 o 
   6   6   0        6.08       15.33      3.74 o 
   7   6   0       94.56      112.88      9.07 o 
   8   6   0      553.47      523.51     20.99 o 
   9   6   0       45.48       45.10      6.27 o 
  10   6   0     1358.87     1320.78     48.39 o 
  11   6   0      137.89      122.17      9.94 o 
  12   6   0      268.44      286.61     15.68 o 
  13   6   0       10.06        4.97     11.32 o 
  14   6   0        1.00       17.64     19.54 o 
  15   6   0        2.84       17.82     20.57 o 
   1   7   0     1944.10     2029.51     56.08 o 
   2   7   0      961.80     1018.77     35.66 o 
   3   7   0     3581.86     3755.68    100.70 o 
   4   7   0     2521.74     2753.97     81.36 o 
   5   7   0     2749.64     2555.90     88.26 o 
   6   7   0        0.90        1.14      3.39 o 
   7   7   0     2471.49     2407.16     83.98 o 
   8   7   0      374.71      389.79     16.75 o 
   9   7   0       49.22       60.43      6.51 o 
  10   7   0        3.65       10.32      6.03 o 
  11   7   0      385.50      391.30     18.55 o 
  12   7   0      849.61      814.04     41.83 o 
  13   7   0      485.72      480.23     29.67 o 
  14   7   0      330.88      301.63     22.66 o 
  15   7   0        1.55       -0.69     20.57 o 
   0   8   0     1106.91     1196.28     77.81 o 
   1   8   0      457.38      515.21     15.15 o 
   2   8   0     4020.28     3993.50    120.14 o 
   3   8   0       56.54       67.25      4.90 o 
   4   8   0    10637.60    10512.94    281.81 o 
   5   8   0      115.63      135.40      7.18 o 
   6   8   0     4178.27     4164.80    143.26 o 
   7   8   0       87.19       95.52      7.16 o 
   8   8   0      869.95      848.98     31.95 o 
   9   8   0       60.49       46.12      6.91 o 
  10   8   0      347.52      322.24     15.78 o 
  11   8   0        9.44        4.91      9.42 o 
  12   8   0      172.98      142.40     15.67 o 
  13   8   0       73.45       78.25     14.97 o 
  14   8   0      612.24      563.49     34.15 o 
  15   8   0       20.43       58.96     23.99 o 
   1   9   0     9426.23     9533.05    260.69 o 
   2   9   0      158.83      157.78      6.01 o 
   3   9   0     1950.04     1930.28     66.77 o 
   4   9   0     1107.78     1158.18     32.12 o 
   5   9   0     2895.84     2829.38     83.83 o 
   6   9   0     1193.05     1246.45     44.59 o 
   7   9   0     4637.37     4511.05    155.43 o 
   8   9   0     1693.89     1745.25     62.15 o 
   9   9   0     2900.47     2628.13    115.90 o 
  10   9   0      215.43      182.26     22.97 o 
  11   9   0      543.38      465.20     27.76 o 
  12   9   0      589.22      563.59     32.19 o 
  13   9   0      191.07      174.53     21.59 o 
  14   9   0      123.86      124.72     17.18 o 
  15   9   0       39.97       25.37     21.59 o 
   0  10   0     9430.57     8998.19    564.89 o 
   1  10   0       40.37       36.14      3.12 o 
   2  10   0     5215.92     4980.88    123.21 o 
   3  10   0        5.84        6.37      1.65 o 
   4  10   0     1523.55     1540.28     48.10 o 
   5  10   0      114.82      120.69      4.95 o 
   6  10   0      822.06      851.39     31.54 o 
   7  10   0      530.76      510.61     20.43 o 
   8  10   0      797.71      771.58     38.18 o 
   9  10   0      589.46      545.55     29.91 o 
  10  10   0     1621.21     1637.39     75.08 o 
  11  10   0       63.84       63.73     12.11 o 
  12  10   0      382.35      387.70     39.59 o 
  13  10   0        0.05        0.36     19.37 o 
  14  10   0       37.45       23.99     23.65 o 
   1  11   0     1578.37     1488.39     57.34 o 
   2  11   0      468.52      468.84     12.78 o 
   3  11   0     8432.10     8398.50    222.94 o 
   4  11   0      224.06      214.94     11.15 o 
   5  11   0     2240.88     2232.12     69.52 o 
   6  11   0     2194.82     2269.48     70.78 o 
   7  11   0     2697.30     2599.40    172.07 o 
   8  11   0      110.14      122.26     14.23 o 
   9  11   0     1369.69     1426.61     65.87 o 
  10  11   0       80.14       71.59     12.88 o 
  11  11   0      489.22      537.17     31.89 o 
  12  11   0        2.96       -6.65     11.63 o 
  13  11   0      851.90      924.18     48.19 o 
  14  11   0      102.92      117.57     28.11 o 
   0  12   0     7731.43     8126.31    374.11 o 
   1  12   0       29.48       34.09      5.07 o 
   2  12   0      873.67      901.13     23.34 o 
   3  12   0      575.17      578.33     16.74 o 
   4  12   0     3423.35     3158.45    112.89 o 
   5  12   0       62.49       65.55      8.64 o 
   6  12   0     3021.72     2917.49    127.23 o 
   7  12   0      255.35      243.43     16.68 o 
   8  12   0       51.13       62.07     10.69 o 
   9  12   0        7.98       -8.99      9.37 o 
  10  12   0       12.84       15.86     10.83 o 
  11  12   0       28.61       16.59     23.82 o 
  12  12   0       38.37       33.85     12.82 o 
  13  12   0       53.75       56.81     15.31 o 
  14  12   0      142.65      148.08     30.51 o 
   1  13   0      929.09      849.19     34.43 o 
   2  13   0       92.13       94.11      4.30 o 
   3  13   0      635.50      672.29     27.00 o 
   4  13   0      125.09      120.23      8.82 o 
   5  13   0        6.40        8.81      5.87 o 
   6  13   0      106.69       94.40     10.87 o 
   7  13   0       95.07      115.74     12.52 o 
   8  13   0       72.46       72.09     11.69 o 
   9  13   0       84.33       95.35     13.03 o 
  10  13   0      197.60      209.50     18.79 o 
  11  13   0       89.34      108.24     15.73 o 
  12  13   0      106.45      134.04     16.83 o 
  13  13   0       13.73       33.25     23.31 o 
   0  14   0     2102.20     2150.34    102.05 o 
   1  14   0      446.49      445.42     20.42 o 
   2  14   0     1385.85     1426.84     46.49 o 
   3  14   0      245.51      229.15     12.45 o 
   4  14   0       33.28       33.36      6.44 o 
   5  14   0      296.96      282.55     14.87 o 
   6  14   0        1.26        1.17      6.94 o 
   7  14   0      285.11      275.18     19.01 o 
   8  14   0      291.29      333.86     22.01 o 
   9  14   0       25.27        4.55     10.62 o 
  10  14   0      219.87      273.39     21.40 o 
  11  14   0       31.55       40.29     13.76 o 
  12  14   0      245.20      243.34     22.06 o 
  13  14   0       81.57      109.35     26.05 o 
   1  15   0      625.39      687.33     29.26 o 
   2  15   0        2.82        0.57      8.47 o 
   3  15   0        1.83        7.43      8.81 o 
   4  15   0       89.61       77.34      8.36 o 
   5  15   0      215.73      230.87     13.69 o 
   6  15   0      574.02      589.90     25.96 o 
   7  15   0       75.77       77.20      9.50 o 
   8  15   0        1.57       -8.26      9.22 o 
   9  15   0      251.14      199.08     18.10 o 
  10  15   0        2.39        0.61     11.19 o 
  11  15   0       28.25       12.15     17.48 o 
  12  15   0       25.37       41.16     15.23 o 
  13  15   0      176.13      229.32     32.91 o 
   0  16   0     2982.72     3175.95    149.71 o 
   1  16   0        2.75       -0.60      4.67 o 
   2  16   0     2485.86     2408.28    111.49 o 
   3  16   0      257.96      249.68     18.13 o 
   4  16   0      128.96      140.39     14.30 o 
   5  16   0        3.77        1.46      7.02 o 
   6  16   0        7.37       10.28      7.70 o 
   7  16   0       15.32       22.17      8.44 o 
   8  16   0       20.44       11.47      8.61 o 
   9  16   0        0.13       -9.89     11.44 o 
  10  16   0      164.34      146.12     17.78 o 
  11  16   0       86.26      107.40     17.47 o 
  12  16   0      233.01      263.94     36.68 o 
   1  17   0      265.25      273.94     12.90 o 
   2  17   0      387.93      411.47     27.02 o 
   3  17   0      607.15      631.67     35.22 o 
   4  17   0       31.00       19.21     10.78 o 
   5  17   0     2293.54     2300.92    107.49 o 
   6  17   0      559.52      591.21     26.67 o 
   7  17   0      533.15      471.92     23.42 o 
   8  17   0      335.90      357.28     19.52 o 
   9  17   0       21.26       13.12      9.97 o 
  10  17   0        0.10       -1.48     10.24 o 
  11  17   0        5.15        7.67     15.32 o 
  12  17   0        5.58       -2.74     23.31 o 
   0  18   0      218.61      232.49     21.08 o 
   1  18   0       16.03       27.22      6.10 o 
   2  18   0     1589.33     1528.51     74.16 o 
   3  18   0      327.57      289.01     21.40 o 
   4  18   0     2800.71     2756.75    127.61 o 
   5  18   0       26.71       23.09     12.11 o 
   6  18   0     1111.14     1111.78     56.58 o 
   7  18   0      122.49      128.05     12.65 o 
   8  18   0      365.40      392.18     21.02 o 
   9  18   0       19.77       25.33     16.49 o 
  10  18   0      130.68      115.92     13.86 o 
  11  18   0        1.91       38.39     27.08 o 
   1  19   0     2426.94     2325.22     90.73 o 
   2  19   0      553.68      575.40     33.93 o 
   3  19   0      860.79      819.43     44.58 o 
   4  19   0      330.77      312.01     23.21 o 
   5  19   0      143.04      158.29     17.67 o 
   6  19   0       21.52        9.30     12.68 o 
   7  19   0      427.86      416.39     33.42 o 
   8  19   0       54.09       42.99     14.59 o 
   9  19   0      490.14      517.53     27.32 o 
  10  19   0        0.23       10.06     11.49 o 
  11  19   0      455.07      491.20     51.07 o 
   0  20   0     1050.91     1123.36     57.44 o 
   1  20   0       21.26       15.14     13.32 o 
   2  20   0      783.23      794.67     43.97 o 
   3  20   0       81.72       57.61     14.83 o 
   4  20   0      349.25      344.74     25.29 o 
   5  20   0       32.12       37.08     14.28 o 
   6  20   0      167.49      159.58     18.83 o 
   7  20   0      190.94      188.28     19.70 o 
   8  20   0      219.50      242.84     22.84 o 
   9  20   0       51.65       39.31     16.05 o 
  10  20   0      377.22      361.00     27.90 o 
   1  21   0       14.41        7.37     13.23 o 
   2  21   0      381.07      346.79     27.08 o 
   3  21   0       68.74       55.45     15.73 o 
   4  21   0      326.45      308.61     24.48 o 
   5  21   0      559.51      538.70     34.35 o 
   6  21   0       62.48       77.29     17.27 o 
   7  21   0      458.41      451.01     30.47 o 
   8  21   0        0.68      -12.34     14.10 o 
   9  21   0       64.74      110.13     19.32 o 
   0  22   0      260.72      260.51     33.59 o 
   1  22   0       42.01       28.55     14.88 o 
   2  22   0      139.35      140.54     18.30 o 
   3  22   0        8.69       -5.72     13.30 o 
   4  22   0       80.73       73.83     37.02 o 
   5  22   0        2.92        0.39     14.41 o 
   6  22   0      316.53      332.77     47.47 o 
   7  22   0      106.18       92.73     34.96 o 
   8  22   0      128.84      135.65     46.10 o 
   1  23   0       79.67       78.36     19.20 o 
   2  23   0      220.57      270.92     38.22 o 
   3  23   0       53.02       36.73     16.83 o 
   4  23   0       44.14       25.57     15.81 o 
   5  23   0       14.00       29.18     16.84 o 
   6  23   0       71.18       87.53     28.11 o 
   7  23   0       13.02       11.78     17.23 o 
   0  24   0        1.26       -1.71     23.65 o 
   1  24   0      113.53      109.55     20.23 o 
   2  24   0        6.04        7.30     16.29 o 
   3  24   0       40.73       30.23     16.72 o 
   4  24   0       15.83       10.59     21.94 o 
   5  24   0        0.13      -11.17     23.65 o 
   6  24   0      185.33      156.03     20.73 o 
   1  25   0       22.74       19.72     16.46 o 
   2  25   0        0.53       16.98     16.54 o 
   3  25   0        0.69        4.25     16.44 o 
   4  25   0        3.28      -11.09     15.76 o 
   2   0   1      241.89      227.95     14.74 o 
   4   0   1      826.20      802.64     34.70 o 
   6   0   1     1646.96     1818.94     78.34 o 
   8   0   1     3138.34     3002.97    129.59 o 
  10   0   1      324.67      346.11     20.43 o 
  12   0   1        3.65       11.63      9.25 o 
  14   0   1       36.18       28.26     11.22 o 
  16   0   1        5.81       -2.40     18.51 o 
   0   1   1     5144.71     5607.94    214.77 o 
   1   1   1      548.15      608.14     17.00 o 
   3   1   1      441.87      445.88     16.61 o 
   4   1   1       11.76       21.39      2.10 o 
   5   1   1      233.70      247.44      9.16 o 
   6   1   1      545.71      531.20     19.45 o 
   7   1   1       20.04       17.91      4.30 o 
   8   1   1      980.32      965.82     33.35 o 
   9   1   1        2.73        5.52      4.48 o 
  10   1   1     2144.04     2005.22     60.20 o 
  11   1   1       31.39       37.00      6.41 o 
  12   1   1      572.33      537.83     20.21 o 
  13   1   1      160.07      153.31     10.40 o 
  14   1   1       22.45        5.71      8.88 o 
  15   1   1        8.55       15.64     13.03 o 
   1   2   1     7985.91     8317.97    264.59 o 
   2   2   1     5401.65     5538.31    253.11 o 
   3   2   1     7480.88     7279.57    292.22 o 
   4   2   1      356.50      400.15     13.05 o 
   5   2   1     6296.65     6298.17    197.53 o 
   6   2   1      170.51      151.00      6.48 o 
   7   2   1     2706.14     2620.64     81.46 o 
   8   2   1     1654.36     1614.45     49.32 o 
   9   2   1     1870.63     1690.92     52.31 o 
  10   2   1       78.70       83.25      6.67 o 
  11   2   1      409.74      376.08     15.37 o 
  12   2   1      278.54      277.97     13.08 o 
  13   2   1       76.66       85.51     10.06 o 
  14   2   1       26.26       39.39      9.52 o 
  15   2   1      131.09      149.79     23.31 o 
   0   3   1    10086.24    10364.70    487.45 o 
   1   3   1     2107.61     2311.90     59.80 o 
   2   3   1     9783.00    10072.10    703.37 o 
   3   3   1      821.04      852.68     38.81 o 
   4   3   1     7655.35     7517.06    256.49 o 
   5   3   1      121.25      138.88      6.98 o 
   6   3   1     5086.60     4771.76    153.00 o 
   7   3   1      192.75      196.91      9.74 o 
   8   3   1     1268.59     1193.38     44.16 o 
   9   3   1       52.62       66.21     14.88 o 
  10   3   1     1055.11     1012.97     42.58 o 
  11   3   1       83.59       78.37     11.68 o 
  12   3   1      727.20      715.24     30.27 o 
  13   3   1       38.22       37.22      9.18 o 
  14   3   1      264.23      296.84     16.85 o 
  15   3   1       16.65       23.65     19.20 o 
   1   4   1    38759.45    32799.55    774.37 o 
   2   4   1    19694.11    18045.06   1695.36 o 
   3   4   1     6388.26     6054.53    262.24 o 
   4   4   1     1031.75     1118.76     39.20 o 
   5   4   1     5782.87     5573.48    225.45 o 
   6   4   1      330.89      333.93     13.74 o 
   7   4   1     3567.63     3430.65    117.46 o 
   8   4   1      176.42      149.16      8.73 o 
   9   4   1     1351.76     1269.18     45.87 o 
  10   4   1      195.79      188.97     12.30 o 
  11   4   1      770.32      734.67     28.76 o 
  12   4   1      440.19      467.29     20.38 o 
  13   4   1      384.28      412.47     19.25 o 
  14   4   1      204.85      234.22     19.26 o 
  15   4   1      185.98      232.06     27.42 o 
   0   5   1    19800.85    17948.36    600.96 o 
   1   5   1     5445.24     5905.71    184.64 o 
   2   5   1    22149.44    21569.80   1262.10 o 
   3   5   1        8.42       12.65      2.35 o 
   4   5   1     8886.96     8864.66    405.31 o 
   5   5   1      762.28      854.54     30.37 o 
   6   5   1     4501.54     4391.94    166.53 o 
   7   5   1      106.05      128.27      7.16 o 
   8   5   1     3912.80     3695.52    126.13 o 
   9   5   1       14.95        7.81      5.28 o 
  10   5   1     1992.96     1867.74     59.22 o 
  11   5   1      224.57      225.02     13.94 o 
  12   5   1      242.33      265.93     14.94 o 
  13   5   1      111.18      124.29     14.66 o 
  14   5   1      123.46      118.78     14.89 o 
  15   5   1       14.20        3.60     12.59 o 
   1   6   1     4456.65     4416.96    175.76 o 
   2   6   1     4081.84     4143.46    259.82 o 
   3   6   1     4251.10     4120.67    177.73 o 
   4   6   1     1497.26     1530.04     68.27 o 
   5   6   1     8488.65     8243.27    290.61 o 
   6   6   1      354.90      396.73     15.44 o 
   7   6   1     2399.60     2370.59     76.71 o 
   8   6   1      648.20      645.80     25.10 o 
   9   6   1     1763.59     1661.54     68.10 o 
  10   6   1       82.88       76.80      7.55 o 
  11   6   1     1273.25     1238.68     49.67 o 
  12   6   1      314.63      330.07     20.94 o 
  13   6   1      286.22      332.02     21.91 o 
  14   6   1      114.56      128.00     15.99 o 
  15   6   1      144.13      158.02     25.71 o 
   0   7   1     1860.38     1851.49     80.59 o 
   1   7   1     1725.95     1928.10     55.68 o 
   2   7   1     7974.64     8168.33    485.37 o 
   3   7   1      156.84      174.13     15.42 o 
   4   7   1     8689.45     8832.64    295.50 o 
   5   7   1       31.61       40.50      6.58 o 
   6   7   1     2049.52     1995.02     63.58 o 
   7   7   1      188.21      199.71      9.83 o 
   8   7   1     2276.28     2188.97     77.09 o 
   9   7   1      226.96      212.31     11.39 o 
  10   7   1     1209.74     1264.59     44.49 o 
  11   7   1       98.84      111.25     12.82 o 
  12   7   1      474.10      543.57     30.60 o 
  13   7   1       23.64       11.73     11.95 o 
  14   7   1      169.20      193.33     19.02 o 
  15   7   1       39.29       11.65     19.88 o 
   1   8   1     2582.66     2576.84     71.05 o 
   2   8   1      241.33      252.97     22.28 o 
   3   8   1      490.58      453.49     40.79 o 
   4   8   1     1197.86     1274.58     57.50 o 
   5   8   1      515.93      455.98     26.89 o 
   6   8   1      333.79      338.13     18.13 o 
   7   8   1      450.56      466.71     18.87 o 
   8   8   1     1063.60     1022.44     38.27 o 
   9   8   1      293.11      318.45     21.17 o 
  10   8   1      160.66      167.39     14.41 o 
  11   8   1      136.13      157.81     28.79 o 
  12   8   1      197.69      214.12     30.34 o 
  13   8   1       38.03       64.35     13.65 o 
  14   8   1      212.13      226.96     37.71 o 
  15   8   1       53.21      103.52     23.31 o 
   0   9   1      712.47      710.37     39.25 o 
   1   9   1      234.38      239.35      8.35 o 
   2   9   1      332.31      343.80     31.88 o 
   3   9   1      236.48      262.57     25.37 o 
   4   9   1      200.26      191.27     19.20 o 
   5   9   1      170.11      161.93      8.86 o 
   6   9   1      569.15      581.61     20.66 o 
   7   9   1       64.43       53.33      8.58 o 
   8   9   1      212.54      212.73     17.65 o 
   9   9   1      238.74      213.82     16.80 o 
  10   9   1      200.30      221.49     16.08 o 
  11   9   1      295.63      286.70     19.84 o 
  12   9   1      252.10      296.90     20.36 o 
  13   9   1      154.76      176.48     17.56 o 
  14   9   1      141.24      203.73     19.94 o 
  15   9   1       44.35       20.91     23.31 o 
   1  10   1      481.62      497.66     14.37 o 
   2  10   1      841.96      964.15     45.81 o 
   3  10   1       38.11       36.68     10.63 o 
   4  10   1     1862.16     1901.72    122.71 o 
   5  10   1      237.94      264.64     15.81 o 
   6  10   1      399.96      388.29     17.26 o 
   7  10   1      385.23      379.61     17.59 o 
   8  10   1       29.29       29.01     11.31 o 
   9  10   1       44.29       33.54     10.15 o 
  10  10   1        1.40       -2.34      9.94 o 
  11  10   1       74.09       55.57     21.59 o 
  12  10   1       62.64       78.74     13.45 o 
  13  10   1       76.84       60.00     14.24 o 
  14  10   1      258.07      241.66     33.25 o 
   0  11   1     4005.00     4295.95    197.21 o 
   1  11   1      154.23      151.96      6.36 o 
   2  11   1     2741.30     2844.14    116.46 o 
   3  11   1      277.92      311.24     28.11 o 
   4  11   1      590.44      555.30     50.05 o 
   5  11   1      457.90      487.30     25.08 o 
   6  11   1      526.73      501.77     28.98 o 
   7  11   1      373.88      371.25     21.23 o 
   8  11   1      442.86      449.92     50.56 o 
   9  11   1       55.30       63.94     10.90 o 
  10  11   1      198.00      225.86     40.10 o 
  11  11   1      136.02      152.97     16.11 o 
  12  11   1      457.92      470.47     28.87 o 
  13  11   1        6.02       19.73     13.68 o 
  14  11   1      209.86      241.31     33.59 o 
   1  12   1     2259.17     2320.58     73.94 o 
   2  12   1      373.01      340.78     22.05 o 
   3  12   1     2341.26     2341.11     99.62 o 
   4  12   1      127.22      121.34     17.48 o 
   5  12   1     1192.41     1114.70     76.10 o 
   6  12   1      478.99      491.19     25.81 o 
   7  12   1      254.63      238.76     35.31 o 
   8  12   1       88.82       96.79     11.91 o 
   9  12   1      221.78      213.34     25.71 o 
  10  12   1       28.51       10.85     11.57 o 
  11  12   1      174.81      191.09     18.16 o 
  12  12   1      250.88      233.08     20.60 o 
  13  12   1       30.12       36.44     14.88 o 
  14  12   1      135.40      129.23     28.79 o 
   0  13   1     3017.34     2968.51    154.65 o 
   1  13   1      254.37      282.74      9.94 o 
   2  13   1     2483.12     2504.20    109.83 o 
   3  13   1      495.35      473.53     26.54 o 
   4  13   1     2485.59     2463.46     99.25 o 
   5  13   1       88.99       85.69     16.45 o 
   6  13   1     4488.51     4386.49    252.97 o 
   7  13   1      235.64      212.18     17.13 o 
   8  13   1     1898.20     1873.42     87.14 o 
   9  13   1       32.04       43.19     11.61 o 
  10  13   1      310.81      326.54     23.90 o 
  11  13   1       53.78       37.34     13.56 o 
  12  13   1      317.34      312.39     24.25 o 
  13  13   1      110.39      114.49     26.39 o 
   1  14   1     2805.02     2743.70     94.34 o 
   2  14   1      467.04      451.16     21.67 o 
   3  14   1     3165.80     3072.34    140.70 o 
   4  14   1       26.43       29.24     10.28 o 
   5  14   1     2428.56     2421.36    122.76 o 
   6  14   1      274.11      237.20     28.11 o 
   7  14   1      890.93      890.87     68.21 o 
   8  14   1      232.77      245.04     18.83 o 
   9  14   1     1289.02     1360.54     60.14 o 
  10  14   1       87.01      112.61     15.76 o 
  11  14   1      318.09      354.25     24.95 o 
  12  14   1        5.53       11.85     14.39 o 
  13  14   1        6.62        0.34     22.97 o 
   0  15   1     1768.08     1670.11     76.45 o 
   1  15   1      230.24      229.43     11.21 o 
   2  15   1     2077.48     2038.75     77.33 o 
   3  15   1      376.87      408.10     24.84 o 
   4  15   1     1921.06     1870.18    101.31 o 
   5  15   1      321.48      300.90     28.96 o 
   6  15   1      813.21      780.50     67.87 o 
   7  15   1       50.26       64.10     18.85 o 
   8  15   1      935.66      942.97     62.04 o 
   9  15   1       91.73      115.17     23.99 o 
  11  15   1       31.58       53.82     21.94 o 
  12  15   1      548.54      545.36     48.67 o 
  13  15   1       83.17      132.31     27.42 o 
   1  16   1     1668.80     1621.07     58.84 o 
   2  16   1       27.17       40.16      7.52 o 
   3  16   1     1209.52     1126.02     47.76 o 
   4  16   1      583.06      584.61     33.69 o 
   5  16   1     1860.16     1786.95     80.22 o 
   6  16   1      210.11      215.97     18.42 o 
   7  16   1      535.82      568.32     49.70 o 
   8  16   1      116.85       87.06     23.31 o 
   9  16   1      281.89      334.89     37.02 o 
  10  16   1       56.15       55.87     21.59 o 
  11  16   1      338.98      347.23     40.45 o 
  12  16   1       15.01       16.45     24.68 o 
   0  17   1      958.32      966.53     54.66 o 
   1  17   1       51.13       53.29      6.27 o 
   2  17   1     1198.99     1143.00     50.39 o 
   3  17   1      390.81      372.79     20.41 o 
   4  17   1      375.50      399.72     26.90 o 
   5  17   1       67.42       68.12     16.80 o 
   6  17   1      266.24      250.16     34.11 o 
   7  17   1       35.03       39.59     13.51 o 
   8  17   1      276.58      276.15     23.69 o 
   9  17   1       15.34       25.71     20.22 o 
  10  17   1      132.15       96.32     28.45 o 
  11  17   1       17.72       -9.25     22.97 o 
  12  17   1      147.12      134.03     33.25 o 
   1  18   1      847.38      865.74     30.24 o 
   2  18   1       62.86       64.83     14.57 o 
   3  18   1      157.21      149.09     16.59 o 
   4  18   1       50.37       34.65     13.32 o 
   5  18   1      206.07      191.52     19.87 o 
   6  18   1       52.29       43.11     14.08 o 
   7  18   1      159.46      137.64     23.65 o 
   8  18   1      117.38      149.71     17.23 o 
   9  18   1       87.07       79.08     16.80 o 
  10  18   1       14.38       15.08     23.65 o 
  11  18   1      143.09      163.85     32.22 o 
   0  19   1      176.95      155.61     17.48 o 
   1  19   1       48.28       39.90     21.08 o 
   2  19   1       55.31       61.36     13.94 o 
   3  19   1       17.28       -8.27     12.00 o 
   4  19   1      104.78      113.97     18.68 o 
   5  19   1      141.54      145.80     17.69 o 
   6  19   1      135.62      122.85     17.76 o 
   7  19   1      221.58      236.67     29.14 o 
   8  19   1       42.75       50.87     20.05 o 
   9  19   1      121.80      114.88     19.03 o 
  10  19   1       22.80       54.48     17.37 o 
   1  20   1      464.72      446.64     28.84 o 
   2  20   1       33.65       33.41     21.59 o 
   3  20   1        0.87       -2.70     13.56 o 
   4  20   1      363.19      310.70     25.90 o 
   5  20   1       74.53       79.65     20.57 o 
   6  20   1       85.83       83.20     16.92 o 
   7  20   1       64.23       54.23     26.57 o 
   8  20   1      114.65      105.78     19.71 o 
   9  20   1       42.71       30.77     16.60 o 
  10  20   1       31.60       46.69     17.19 o 
   0  21   1       66.69       78.84     22.28 o 
   1  21   1       24.09        6.84     14.57 o 
   2  21   1      237.14      221.95     22.04 o 
   3  21   1      194.57      199.58     21.81 o 
   4  21   1      452.14      448.93     32.59 o 
   5  21   1        5.76        7.00     14.88 o 
   6  21   1      235.59      229.91     23.42 o 
   7  21   1      174.02      174.76     26.05 o 
   8  21   1       49.18       80.40     18.69 o 
   9  21   1       10.09       22.97     24.51 o 
   1  22   1      491.41      463.98     44.56 o 
   2  22   1      391.46      427.96     33.93 o 
   3  22   1      506.65      475.66     41.48 o 
   4  22   1       27.49       17.67     16.19 o 
   5  22   1      679.67      644.88     40.57 o 
   6  22   1      181.92      196.41     23.21 o 
   7  22   1      129.64      160.24     21.64 o 
   8  22   1       55.73       64.45     19.50 o 
   0  23   1      419.66      430.87     46.62 o 
   1  23   1      168.22      197.34     21.78 o 
   2  23   1      450.80      530.38     55.53 o 
   3  23   1      210.22      194.21     27.76 o 
   4  23   1      233.30      276.46     25.42 o 
   5  23   1        7.39       21.94     17.21 o 
   6  23   1      183.44      204.89     23.01 o 
   7  23   1        3.72        0.98     18.55 o 
   1  24   1      367.36      409.06     30.85 o 
   2  24   1      144.52      115.65     20.34 o 
   3  24   1      294.66      318.37     27.51 o 
   4  24   1       65.64       43.02     17.92 o 
   5  24   1      284.93      252.91     27.38 o 
   0  25   1      214.72      171.73     34.62 o 
   1  25   1       23.62       33.18     18.06 o 
   2  25   1       68.57       56.50     19.81 o 
   3  25   1       67.93       81.49     20.84 o 
   2   0   2    11194.91    11291.06    513.10 o 
   4   0   2    13048.99    12216.94    581.78 o 
   6   0   2     6589.77     6237.82    389.74 o 
   8   0   2     1493.33     1443.77     92.55 o 
  10   0   2       24.59       33.59     10.97 o 
   1   1   2    14400.42    14196.67    705.43 o 
   2   1   2     5089.23     5298.29    196.65 o 
   3   1   2     6318.98     6294.23    235.04 o 
   4   1   2      300.84      284.91      9.88 o 
   5   1   2     5526.98     5307.73    241.05 o 
   6   1   2      459.02      458.40     22.66 o 
   7   1   2     2244.93     2155.05    105.07 o 
   8   1   2     1353.77     1290.87     60.72 o 
   9   1   2     1482.04     1361.34     63.50 o 
  10   1   2      481.67      442.53     23.63 o 
  11   1   2      644.90      567.29     48.67 o 
   0   2   2    11931.05    11011.30    758.56 o 
   1   2   2      141.59      159.39     12.68 o 
   2   2   2     5846.68     6063.15    216.81 o 
   3   2   2      705.08      739.04     28.98 o 
   4   2   2     2554.67     2520.62    115.02 o 
   5   2   2      421.17      474.74     32.22 o 
   6   2   2     1687.72     1641.87     72.95 o 
   7   2   2      253.75      250.59     19.71 o 
   8   2   2     2067.26     1848.64     85.92 o 
   9   2   2      540.31      523.84     26.78 o 
  10   2   2     3942.10     3644.64    169.06 o 
  11   2   2       97.80       93.92     15.08 o 
   1   3   2     1075.66     1010.01     48.39 o 
   2   3   2     1742.63     1772.61     68.36 o 
   3   3   2     3427.04     3419.35    131.17 o 
   4   3   2      296.82      279.17     14.66 o 
   5   3   2      939.55      878.02     41.78 o 
   6   3   2      227.09      230.00     19.54 o 
   7   3   2     1477.79     1382.75     94.95 o 
   8   3   2      689.76      595.06     42.50 o 
   9   3   2      697.45      685.89     44.22 o 
  10   3   2      155.46      152.53     16.80 o 
  11   3   2      492.74      431.90     31.19 o 
  12   3   2      143.20      116.89     17.48 o 
   0   4   2     1285.46     1498.27    111.06 o 
   1   4   2      767.98      832.25     38.37 o 
   2   4   2      407.24      440.42     17.15 o 
   3   4   2      474.75      545.19     22.09 o 
   4   4   2      148.02      128.28      8.72 o 
   5   4   2      150.59      169.39     13.37 o 
   6   4   2     2256.20     2201.64    142.25 o 
   7   4   2      141.83      161.45     15.42 o 
   8   4   2      619.90      644.07     43.53 o 
   9   4   2      103.15       91.86     13.03 o 
  10   4   2      267.63      265.31     25.02 o 
  11   4   2       51.15       40.10     13.71 o 
  12   4   2       33.05        5.48     14.05 o 
   1   5   2     2234.28     2618.51    114.56 o 
   2   5   2     1060.20     1077.06     50.46 o 
   3   5   2      414.18      437.77     17.61 o 
   4   5   2      603.23      714.79     34.77 o 
   5   5   2     1182.58     1364.25     63.81 o 
   6   5   2       54.08       53.94      4.72 o 
   7   5   2      345.01      336.26     28.11 o 
   8   5   2     1513.77     1403.66     97.69 o 
   9   5   2      113.43       92.89     14.40 o 
  10   5   2      417.44      440.47     34.62 o 
  11   5   2       49.09       46.27     14.05 o 
  12   5   2      312.62      299.93     28.11 o 
   1   6   2     3770.05     4028.59    150.49 o 
   3   6   2     1172.99     1300.91     60.28 o 
   4   6   2     3562.21     3717.05    161.75 o 
   5   6   2      258.97      264.96     14.97 o 
   6   6   2     2573.19     2557.05    121.27 o 
   7   6   2       57.21       60.67     10.97 o 
   8   6   2      676.94      618.02     47.30 o 
   9   6   2      538.51      456.92     38.05 o 
  10   6   2      153.75      163.16     18.17 o 
  11   6   2      125.28      123.74     17.82 o 
  12   6   2       11.04        7.20     15.42 o 
   1   7   2     6852.35     7285.64    272.42 o 
   2   7   2     1652.86     1741.28     83.14 o 
   3   7   2     4686.91     4674.42    357.86 o 
   4   7   2     2260.34     2353.74    113.28 o 
   5   7   2     1956.99     1912.58     85.83 o 
   6   7   2      373.63      373.62     19.80 o 
   8   7   2      171.91      182.01     18.51 o 
   9   7   2      699.18      604.66     44.22 o 
  10   7   2       12.54       23.65     13.71 o 
  11   7   2      170.75      163.16     19.54 o 
  12   7   2      177.17      180.30     23.31 o 
  13   7   2      131.49      126.48     22.62 o 
   0   8   2    14509.87    14783.77    683.90 o 
   1   8   2      641.26      706.62     28.62 o 
   2   8   2     4897.26     4729.69    217.62 o 
   3   8   2     1130.18     1142.89     55.69 o 
   4   8   2      356.78      379.79     31.88 o 
   5   8   2      127.87      136.09     10.73 o 
   6   8   2      607.78      595.33     32.59 o 
   7   8   2       48.95       50.73     12.34 o 
   8   8   2     1315.10     1285.06     79.52 o 
   9   8   2      143.84      136.77     18.51 o 
  10   8   2     1401.10     1473.93    101.46 o 
  11   8   2       14.71       26.39     16.11 o 
  12   8   2      502.25      538.84     46.96 o 
  13   8   2        9.69        4.46     18.51 o 
   1   9   2     7913.89     8293.04    310.91 o 
   2   9   2     2215.45     2255.50    108.18 o 
   3   9   2    11726.45    11472.82    531.42 o 
   4   9   2     1491.81     1592.19    102.49 o 
   5   9   2     4745.63     4702.19    275.59 o 
   6   9   2      296.45      289.02     16.98 o 
   7   9   2     3594.71     3432.89    212.18 o 
   8   9   2      846.73      916.24     63.07 o 
   9   9   2      643.04      704.06     49.02 o 
  10   9   2       41.97       43.88     16.45 o 
  11   9   2      377.97      429.50     33.25 o 
  12   9   2      207.43      235.49     26.74 o 
  13   9   2      252.91      292.39     30.16 o 
   0  10   2     1926.11     1924.44     85.85 o 
   1  10   2      485.72      506.46     18.66 o 
   2  10   2     2280.59     2186.10    110.37 o 
   3  10   2     1337.52     1423.07     69.74 o 
   4  10   2     8529.40     8436.38    541.93 o 
   5  10   2      724.97      760.28     55.53 o 
   6  10   2     5942.93     6001.65    375.34 o 
   7  10   2       85.48       98.38     16.45 o 
   8  10   2     1163.56     1178.80     84.67 o 
   9  10   2       40.87       52.44     15.77 o 
  10  10   2      481.99      431.21     42.16 o 
  11  10   2      320.37      349.29     33.59 o 
  12  10   2       56.14       71.98     20.57 o 
  13  10   2        2.80      -13.71     18.17 o 
   1  11   2     2809.63     2731.35     88.25 o 
   2  11   2      861.45      876.04     35.36 o 
   3  11   2     2753.56     2643.40    107.26 o 
   4  11   2      646.38      626.34     39.42 o 
   5  11   2     1284.56     1365.27     87.75 o 
   6  11   2      488.99      521.36     40.79 o 
   7  11   2      632.64      657.10     58.27 o 
   8  11   2      119.16      113.46     19.20 o 
   9  11   2      918.57      946.74     63.07 o 
  10  11   2      150.56      166.59     23.65 o 
  11  11   2      820.86      872.71     62.73 o 
  12  11   2       13.69       13.37     19.20 o 
  13  11   2      206.32      248.85     31.54 o 
   0  12   2     2227.98     2143.66    100.50 o 
   1  12   2      144.25      144.92      8.11 o 
   2  12   2     2965.86     2855.46    109.18 o 
   3  12   2      282.35      262.22     17.19 o 
   4  12   2      374.59      367.56     24.21 o 
   5  12   2      103.10      125.80     18.51 o 
   6  12   2      160.51      161.79     19.20 o 
   7  12   2      168.57      166.59     22.62 o 
   8  12   2      669.12      692.06     52.10 o 
   9  12   2       24.44       21.59     17.14 o 
  10  12   2      869.05      902.53     71.64 o 
  11  12   2      194.48      237.54     28.79 o 
  12  12   2      629.98      705.43     56.22 o 
  13  12   2      146.50      164.19     28.11 o 
   1  13   2      599.06      612.37     23.75 o 
   2  13   2      237.83      233.65     13.68 o 
   3  13   2      364.63      355.18     18.96 o 
   4  13   2      693.14      669.94     36.11 o 
   5  13   2      525.67      490.17     41.13 o 
   6  13   2       50.54       54.50     15.42 o 
   7  13   2      482.45      467.55     40.45 o 
   8  13   2       84.73       67.18     17.48 o 
   9  13   2      143.53      141.57     23.31 o 
  10  13   2      223.37      212.86     27.42 o 
  11  13   2       39.28       46.27     21.59 o 
  12  13   2       47.22       62.39     23.65 o 
  13  13   2       89.77       70.95     25.37 o 
   0  14   2      107.75      119.17     11.02 o 
   1  14   2       17.12        9.84      4.98 o 
   2  14   2      164.02      175.75     16.78 o 
   3  14   2       59.06       59.90     10.20 o 
   4  14   2      145.63      148.79     11.44 o 
   5  14   2      142.24      143.45     13.59 o 
   6  14   2      537.28      537.13     44.22 o 
   7  14   2      151.84      134.37     21.94 o 
   8  14   2        1.24        3.43     17.14 o 
   9  14   2       13.15       -3.77     17.82 o 
  10  14   2       57.31       61.70     20.22 o 
  11  14   2       11.14       23.99     20.91 o 
  12  14   2       68.58       40.79     23.99 o 
  13  14   2       90.65      144.31     29.48 o 
   1  15   2      167.40      177.89      9.41 o 
   2  15   2       91.53       77.21     11.17 o 
   3  15   2      546.79      530.04     24.02 o 
   4  15   2      364.25      355.03     18.48 o 
   5  15   2      392.60      376.96     23.17 o 
   6  15   2       15.15       20.91     17.82 o 
   7  15   2       57.54       74.04     19.20 o 
   8  15   2      193.75      165.90     25.71 o 
   9  15   2       12.59       12.34     19.54 o 
  10  15   2      118.76      124.43     23.99 o 
  11  15   2       11.00      -10.97     20.57 o 
  12  15   2       64.91       80.89     24.68 o 
   0  16   2      630.72      619.74     44.22 o 
   1  16   2      145.48      158.33      9.54 o 
   2  16   2       40.45       36.75      8.00 o 
   3  16   2       84.63       74.46     19.00 o 
   4  16   2      761.33      785.19     55.53 o 
   5  16   2      520.05      467.61     30.77 o 
   6  16   2      646.71      608.77     55.87 o 
   7  16   2      293.22      290.33     33.59 o 
   8  16   2       38.04       50.05     19.88 o 
   9  16   2       72.82      109.69     24.68 o 
  10  16   2        9.91       23.65     21.94 o 
  11  16   2       11.51        9.60     22.62 o 
  12  16   2       32.76       45.25     26.05 o 
   1  17   2     1304.71     1365.75     55.15 o 
   2  17   2      187.74      176.70     13.25 o 
   3  17   2      873.45      816.45     47.01 o 
   4  17   2      305.72      320.67     29.99 o 
   5  17   2       67.33       68.52     20.05 o 
   6  17   2      112.95      113.57     16.33 o 
   7  17   2      701.35      687.26     58.27 o 
   8  17   2      124.67      110.03     25.71 o 
   9  17   2      299.23      296.16     36.68 o 
  10  17   2        6.73       -9.60     22.28 o 
  11  17   2      138.24      167.62     29.14 o 
   0  18   2     2632.88     2641.46    191.44 o 
   1  18   2       56.22       42.37      9.41 o 
   2  18   2      894.51      919.35     45.69 o 
   3  18   2      199.06      227.31     20.45 o 
   4  18   2      633.70      636.35     33.93 o 
   5  18   2      191.91      198.61     20.32 o 
   6  18   2      210.90      205.36     21.07 o 
   7  18   2      316.10      275.81     24.59 o 
   8  18   2      448.78      456.53     31.39 o 
   9  18   2        1.81        1.03     22.62 o 
  10  18   2      723.92      854.88     68.21 o 
  11  18   2       13.29        0.00     22.62 o 
   1  19   2      318.42      355.93     27.39 o 
   2  19   2       37.84       28.14     14.03 o 
   3  19   2     1360.64     1249.77     72.71 o 
   4  19   2        0.88       -0.03     13.86 o 
   5  19   2      592.41      598.15     52.27 o 
   6  19   2      116.99      136.85     18.17 o 
   7  19   2      210.97      216.14     22.41 o 
   8  19   2      198.98      196.10     22.40 o 
   9  19   2       39.21       42.55     17.56 o 
  10  19   2       17.22       21.25     25.71 o 
   0  20   2      292.48      304.04     38.05 o 
   1  20   2       25.70       41.51     15.81 o 
   2  20   2      361.90      356.62     26.15 o 
   3  20   2      229.06      227.86     22.66 o 
   4  20   2     1243.61     1232.04     68.56 o 
   5  20   2       88.28       84.94     17.80 o 
   6  20   2      789.19      866.46     73.01 o 
   7  20   2       26.55       46.86     16.72 o 
   8  20   2      142.01      133.34     20.74 o 
   9  20   2        3.91       -4.35     15.99 o 
   1  21   2      829.82      895.77     49.93 o 
   2  21   2       22.66       10.06     15.51 o 
   3  21   2      590.48      547.40     37.57 o 
   4  21   2       23.03       18.25     15.99 o 
   5  21   2       31.67       27.28     16.54 o 
   6  21   2       14.65       13.31     16.22 o 
   7  21   2      314.42      309.33     26.89 o 
   8  21   2       19.09       16.68     23.14 o 
   0  22   2      443.81      468.23     46.96 o 
   1  22   2        6.09        3.23     15.99 o 
   2  22   2      123.33      111.65     20.74 o 
   3  22   2       56.64       22.92     17.19 o 
   4  22   2      102.36      133.25     22.79 o 
   5  22   2       54.94       23.00     17.67 o 
   6  22   2       42.73       28.03     18.97 o 
   7  22   2       30.11       -1.52     18.30 o 
   1  23   2       23.74       19.17     19.14 o 
   2  23   2       62.52       36.41     18.68 o 
   3  23   2      140.11      142.59     22.78 o 
   4  23   2       26.28       19.88     18.74 o 
   5  23   2      230.62      223.06     46.96 o 
   6  23   2       41.79       28.99     18.92 o 
   0  24   2       56.83       36.68     28.45 o 
   1  24   2       24.46       25.38     19.24 o 
   2  24   2       50.46       32.39     20.21 o 
   3  24   2       76.42       71.04     20.71 o 
   4  24   2       86.87      105.41     48.33 o 
   1  25   2        3.94      -19.13     19.13 o 
   2  25   2       19.07        8.63     22.11 o 
   2   0   3     1203.50     1284.32     59.45 o 
   4   0   3     1050.43     1160.96     53.85 o 
   6   0   3      348.92      359.42     18.73 o 
   1   1   3      822.23      939.55     61.36 o 
   2   1   3      484.33      518.57     15.62 o 
   3   1   3       72.77      102.59      5.96 o 
   4   1   3      807.94      724.43     28.01 o 
   5   1   3      643.75      669.32     26.25 o 
   6   1   3      565.99      548.77     18.66 o 
   7   1   3      269.23      272.86     10.40 o 
   8   1   3      797.29      747.59     53.47 o 
   2   2   3      963.31      985.10     37.72 o 
   3   2   3     1255.68     1271.62     44.03 o 
   4   2   3      162.69      155.06      8.48 o 
   5   2   3     2336.43     2366.25     85.44 o 
   6   2   3      204.37      218.58     10.35 o 
   7   2   3      751.98      772.87     28.32 o 
   8   2   3      330.87      304.38     25.02 o 
   1   3   3      917.22     1016.67     70.61 o 
   2   3   3     8960.73     9196.31    411.14 o 
   3   3   3      565.65      681.81     27.13 o 
   4   3   3     2309.79     2242.96     97.51 o 
   5   3   3       20.85       27.31      4.15 o 
   6   3   3      978.19      970.50     42.28 o 
   7   3   3       23.28       23.12      4.16 o 
   8   3   3     1720.58     1655.60    104.20 o 
   1   4   3     5670.78     5751.33    278.15 o 
   2   4   3     1359.54     1360.03     64.71 o 
   3   4   3     6001.64     6163.61    238.35 o 
   4   4   3       93.91       93.44      6.13 o 
   5   4   3     5248.73     5347.84    208.65 o 
   6   4   3      146.12      137.59      7.71 o 
   7   4   3     1531.26     1485.93     56.39 o 
   8   4   3     1075.42     1018.73     66.50 o 
   9   4   3     1359.46     1335.45     88.44 o 
   0   5   3    11868.43    12643.94    905.27 o 
   1   5   3        5.70        3.50      4.28 o 
   2   5   3     4974.91     4968.47    239.21 o 
   3   5   3      306.84      322.92     18.18 o 
   4   5   3     6200.38     6021.17    211.11 o 
   5   5   3       25.54       22.63      4.45 o 
   6   5   3     5474.53     5393.41    197.08 o 
   7   5   3      400.55      422.53     18.20 o 
   8   5   3     1212.54     1203.14     87.06 o 
   9   5   3     1074.43     1034.84     69.24 o 
   1   6   3     3785.07     3727.99    154.85 o 
   2   6   3     1202.88     1229.35     57.85 o 
   3   6   3     4474.58     4432.17    207.90 o 
   4   6   3      238.81      231.53     11.72 o 
   5   6   3     1650.98     1646.25     66.67 o 
   6   6   3      122.14      136.07      8.35 o 
   7   6   3     2977.48     2946.51    117.37 o 
   8   6   3      313.84      331.12     27.76 o 
   9   6   3     2609.53     2378.86    158.36 o 
  10   6   3       33.61       39.08     13.37 o 
   0   7   3     2714.14     2630.00    109.66 o 
   1   7   3      224.08      248.78     14.83 o 
   2   7   3     2318.42     2302.42    125.11 o 
   3   7   3      200.22      209.04     16.80 o 
   4   7   3     2717.87     2664.79    134.64 o 
   5   7   3      138.01      119.03      7.63 o 
   6   7   3     3248.15     3220.84    134.30 o 
   7   7   3        2.68        4.71      4.85 o 
   8   7   3      744.77      792.15     56.56 o 
   9   7   3      339.50      318.44     30.51 o 
  10   7   3      917.50      954.29     57.59 o 
   1   8   3     2165.97     2244.85    112.91 o 
   2   8   3       55.71       51.94      7.16 o 
   3   8   3      694.14      685.21     54.50 o 
   4   8   3      693.43      663.89     34.29 o 
   5   8   3     1219.27     1214.77     59.22 o 
   6   8   3        0.57        6.11      4.84 o 
   7   8   3      456.83      479.19     48.50 o 
   8   8   3      152.02      131.97     17.82 o 
   9   8   3      432.91      481.26     38.39 o 
  10   8   3       19.44       22.97     15.08 o 
   0   9   3      526.73      537.86     30.17 o 
   1   9   3       35.08       39.65      4.70 o 
   2   9   3      793.02      732.32     36.35 o 
   3   9   3       97.55      105.08      9.71 o 
   4   9   3      351.10      334.39     18.48 o 
   5   9   3      553.12      595.28     32.60 o 
   6   9   3      808.74      853.21     39.98 o 
   7   9   3      394.29      406.36     23.85 o 
   8   9   3      108.74      110.37     16.80 o 
   9   9   3       37.27       36.68     14.74 o 
  10   9   3      231.38      249.20     27.08 o 
   1  10   3       49.84       48.20      5.06 o 
   2  10   3      212.75      205.71     20.05 o 
   3  10   3     1335.03     1345.33     60.20 o 
   4  10   3      598.35      566.57     31.39 o 
   5  10   3      359.47      337.30     23.31 o 
   6  10   3       68.20       70.59     12.68 o 
   7  10   3      128.30      119.07     11.76 o 
   8  10   3      329.40      340.96     41.13 o 
   9  10   3      317.53      303.36     30.16 o 
  10  10   3      128.56      125.11     20.22 o 
  11  10   3        6.50        6.17     16.80 o 
   0  11   3       54.97       50.58      7.53 o 
   1  11   3      602.71      611.82     22.37 o 
   2  11   3      874.13      870.87     51.73 o 
   3  11   3       95.77      108.75     13.88 o 
   4  11   3     1350.91     1319.45     63.10 o 
   5  11   3      247.80      247.23     17.08 o 
   6  11   3     1259.80     1240.37     56.21 o 
   7  11   3      356.50      356.63     21.75 o 
   8  11   3      115.29      112.80     12.02 o 
   9  11   3       30.86       59.30     17.82 o 
  10  11   3       51.03       46.96     17.82 o 
  11  11   3       39.83       26.05     18.85 o 
   1  12   3     1881.08     1936.66     67.02 o 
   2  12   3      451.73      457.74     33.40 o 
   3  12   3     1137.03     1178.98     69.76 o 
   4  12   3     1271.98     1268.86     61.06 o 
   5  12   3     2320.95     2233.57    116.68 o 
   6  12   3      373.94      422.28     24.91 o 
   7  12   3      863.37      835.86     42.66 o 
   8  12   3      150.06      183.61     15.31 o 
   9  12   3      281.28      253.65     27.42 o 
  10  12   3       20.50       32.91     17.82 o 
  11  12   3      171.94      197.10     27.42 o 
   0  13   3     3801.88     3920.68    161.88 o 
   1  13   3        6.93       14.39      4.65 o 
   2  13   3     3604.23     3537.40    129.23 o 
   3  13   3       67.81       71.19      9.69 o 
   4  13   3     1665.46     1658.93     82.95 o 
   5  13   3      289.99      299.14     19.94 o 
   6  13   3      111.18      129.09     13.75 o 
   7  13   3      130.42      135.86     31.36 o 
   8  13   3      478.01      462.40     42.50 o 
   9  13   3       46.00       51.42     19.54 o 
  10  13   3      510.76      633.45     47.30 o 
  11  13   3       18.71        7.54     20.22 o 
   1  14   3     2387.47     2321.88     84.87 o 
   2  14   3      891.91      851.16     37.53 o 
   3  14   3     1111.34     1129.59     42.61 o 
   4  14   3      336.06      338.66     21.99 o 
   5  14   3     1841.24     1849.61    119.29 o 
   6  14   3      390.45      448.69     36.68 o 
   7  14   3     1118.36     1039.29     77.12 o 
   8  14   3      358.73      331.46     34.28 o 
   9  14   3      229.12      216.63     28.79 o 
  10  14   3       15.95       12.00     19.54 o 
  11  14   3      186.40      171.73     27.42 o 
   0  15   3     1027.80     1100.66     55.73 o 
   1  15   3      472.13      469.91     23.63 o 
   2  15   3     2006.44     1939.23     81.96 o 
   3  15   3      193.40      186.94     18.29 o 
   4  15   3     1514.93     1323.84     65.56 o 
   5  15   3       54.84       59.30     18.51 o 
   6  15   3      946.22      874.76     66.84 o 
   7  15   3      184.81      162.82     27.08 o 
   8  15   3      579.11      569.35     53.82 o 
   9  15   3       59.48       72.33     22.28 o 
  10  15   3       74.47       83.29     25.02 o 
  11  15   3       21.96       -2.40     20.91 o 
   1  16   3      871.09      891.78     50.28 o 
   2  16   3      548.38      505.71     32.45 o 
   3  16   3      719.51      740.28     37.56 o 
   4  16   3      272.70      198.58     22.28 o 
   5  16   3      387.96      335.70     26.15 o 
   6  16   3      439.21      488.80     42.16 o 
   7  16   3      185.74      200.52     27.42 o 
   8  16   3       43.29       63.76     23.31 o 
   9  16   3      556.17      617.00     49.70 o 
  10  16   3       28.73       50.73     21.59 o 
  11  16   3      259.50      342.78     37.36 o 
   0  17   3      960.18      953.52     49.47 o 
   1  17   3        4.40        7.76      8.21 o 
   2  17   3      400.18      423.50     64.27 o 
   3  17   3      181.90      190.40     19.87 o 
   4  17   3      250.98      249.72     22.86 o 
   5  17   3       46.07       57.14     15.00 o 
   6  17   3      345.11      343.64     26.29 o 
   7  17   3        5.51       14.74     19.20 o 
   8  17   3      198.27      170.36     30.16 o 
   9  17   3        9.80       33.25     22.97 o 
  10  17   3       90.26       80.55     27.08 o 
   1  18   3       33.21       39.47     15.75 o 
   2  18   3       76.22       57.33     15.86 o 
   3  18   3      267.04      278.62     24.11 o 
   4  18   3       94.98       89.39     17.13 o 
   5  18   3      220.27      198.12     20.96 o 
   6  18   3       23.75       23.97     15.63 o 
   7  18   3      154.56      158.78     19.97 o 
   8  18   3       72.78       61.70     25.71 o 
   9  18   3      189.14      195.38     31.88 o 
  10  18   3        3.74       -9.25     21.59 o 
   0  19   3      185.20      182.36     30.51 o 
   1  19   3       13.79        2.35     15.62 o 
   2  19   3      166.50      172.27     21.45 o 
   3  19   3       85.74       63.00     16.84 o 
   4  19   3       62.59       39.32     16.35 o 
   5  19   3       15.67       22.97     15.03 o 
   6  19   3       32.54       32.45     16.59 o 
   7  19   3      204.35      182.72     62.90 o 
   8  19   3       25.75       35.23     18.06 o 
   9  19   3       90.48       72.33     28.79 o 
   1  20   3       83.28       65.08     17.93 o 
   2  20   3      157.45      159.90     21.21 o 
   3  20   3      135.24      133.10     19.86 o 
   4  20   3       32.05       -1.04     15.39 o 
   5  20   3      211.01      200.55     23.62 o 
   6  20   3       44.66       51.76     16.72 o 
   7  20   3       71.39       69.86     17.80 o 
   8  20   3       45.99       61.16     19.35 o 
   0  21   3      150.78      159.39     33.25 o 
   1  21   3       32.44       25.19     18.90 o 
   2  21   3       41.32       32.14     17.81 o 
   3  21   3      143.59      144.88     22.90 o 
   4  21   3      184.92      196.16     24.68 o 
   5  21   3       27.13       24.18     17.96 o 
   6  21   3      315.62      358.37     42.68 o 
   7  21   3       70.89       86.81     21.16 o 
   1  22   3      330.28      364.54     31.02 o 
   2  22   3       88.95      115.35     22.90 o 
   3  22   3      259.59      243.22     27.26 o 
   4  22   3        3.18       29.24     18.51 o 
   5  22   3      122.43      102.05     21.29 o 
   6  22   3       31.53       38.22     18.18 o 
   0  23   3      485.53      467.89     51.07 o 
   1  23   3       45.81       47.47     20.12 o 
   2  23   3      437.27      487.79     47.30 o 
   3  23   3       65.86       52.68     24.17 o 
   4  23   3      197.38      192.88     25.55 o 
   1  24   3      298.70      327.77     32.11 o 
   2  24   3       33.85       55.40     25.02 o 
   2   0   4     5631.69     5585.44    268.27 o 
   4   0   4     4291.41     4398.15    279.36 o 
   2   1   4     2950.51     2909.38    135.39 o 
   3   1   4     3178.73     3208.52    127.89 o 
   4   1   4      601.05      610.79     25.27 o 
   5   1   4     2214.28     2202.21    103.62 o 
   6   1   4      398.73      420.44     23.26 o 
   7   1   4     3318.11     3397.47    161.91 o 
   1   2   4      359.06      340.38     28.11 o 
   3   2   4      127.28      118.59      7.34 o 
   4   2   4     3498.70     3482.62    137.50 o 
   5   2   4      253.95      263.61     16.23 o 
   6   2   4     2296.41     2309.75    118.16 o 
   7   2   4      216.71      212.26     14.90 o 
   8   2   4      585.66      626.59     41.48 o 
   1   3   4      722.10      702.00     50.39 o 
   2   3   4      167.90      157.63     12.17 o 
   3   3   4     1063.06     1045.44     37.58 o 
   4   3   4      611.09      608.58     24.82 o 
   5   3   4     1017.87     1027.34     38.36 o 
   6   3   4      546.35      587.34     29.69 o 
   7   3   4      896.30      949.01     50.17 o 
   8   3   4     1180.87     1217.88     84.67 o 
   1   4   4       65.25       67.87      9.60 o 
   2   4   4      705.72      683.83     36.43 o 
   3   4   4       89.45       94.82     13.37 o 
   4   4   4       26.64       25.84      4.74 o 
   5   4   4       56.72       50.00      5.73 o 
   6   4   4       74.70       75.96      8.00 o 
   7   4   4        4.58        5.66      6.30 o 
   8   4   4      118.30      112.09     15.77 o 
   1   5   4      657.72      690.67     34.15 o 
   2   5   4      200.83      203.30     12.95 o 
   3   5   4      163.06      168.76     11.38 o 
   4   5   4       47.31       41.93     12.00 o 
   5   5   4      791.45      772.25     31.82 o 
   6   5   4       14.02       12.81      5.12 o 
   7   5   4      361.13      337.66     20.96 o 
   8   5   4      273.24      289.30     25.02 o 
   1   6   4      514.56      541.45     27.87 o 
   2   6   4      498.86      486.48     25.08 o 
   3   6   4       88.38       93.84      8.82 o 
   5   6   4       13.23       14.82      5.32 o 
   6   6   4      275.39      271.48     20.91 o 
   7   6   4      169.12      147.43     11.50 o 
   8   6   4       52.62       62.73     12.68 o 
   1   7   4      419.15      393.53     24.84 o 
   2   7   4      821.44      757.28     39.00 o 
   3   7   4     2457.89     2390.35    109.00 o 
   4   7   4      447.79      419.21     32.56 o 
   5   7   4      574.76      595.27     32.71 o 
   6   7   4       21.52       27.38      5.98 o 
   7   7   4      316.61      334.01     20.24 o 
   8   7   4       15.56       20.22     10.97 o 
   0   8   4     2172.64     2102.19     93.11 o 
   1   8   4       13.66       19.40      6.27 o 
   2   8   4     2215.25     2220.74    106.62 o 
   3   8   4       30.61       25.81      7.16 o 
   4   8   4     4965.47     4845.06    233.54 o 
   5   8   4       73.10       83.94     13.88 o 
   6   8   4     3400.15     3430.37    157.36 o 
   7   8   4      157.70      150.22     10.19 o 
   1   9   4     2196.62     2309.83    107.50 o 
   2   9   4     1186.50     1152.36     55.59 o 
   3   9   4     1341.91     1303.20     67.67 o 
   4   9   4      105.94      107.58     10.63 o 
   5   9   4      816.90      768.20     36.72 o 
   6   9   4      139.68      124.80     11.95 o 
   7   9   4      216.91      225.85     17.93 o 
   8   9   4      148.12      131.28     17.82 o 
   0  10   4     6999.31     6718.33    376.20 o 
   1  10   4      263.13      276.37     14.67 o 
   2  10   4     2907.70     2806.94    132.04 o 
   3  10   4       69.86       74.42      9.39 o 
   4  10   4      245.27      266.53     17.94 o 
   5  10   4       99.28       95.78     27.42 o 
   6  10   4      431.78      421.61     40.79 o 
   7  10   4      115.36      114.67     12.54 o 
   8  10   4     1392.09     1442.05     94.61 o 
   1  11   4     1753.60     1660.06     90.49 o 
   2  11   4        5.00       10.08      7.10 o 
   3  11   4     1301.67     1252.45     65.89 o 
   4  11   4      123.25      103.26     12.10 o 
   5  11   4     1877.61     1859.56     89.23 o 
   6  11   4      401.84      381.17     35.31 o 
   7  11   4     1855.71     1873.95    128.20 o 
   8  11   4      343.09      333.18     31.54 o 
   0  12   4      388.07      417.49     28.42 o 
   1  12   4      201.57      190.03     12.73 o 
   2  12   4      269.97      283.30     17.11 o 
   3  12   4       11.78       14.64      8.40 o 
   4  12   4     1420.74     1351.22     95.29 o 
   5  12   4      209.19      211.83     25.02 o 
   6  12   4      962.86     1006.04     69.93 o 
   7  12   4       78.98       86.04     19.20 o 
   8  12   4      294.54      311.24     30.51 o 
   1  13   4      925.58      874.56     38.05 o 
   2  13   4      341.39      340.71     18.48 o 
   3  13   4      391.38      422.30     37.36 o 
   4  13   4       42.67       47.30     15.77 o 
   5  13   4       35.59       28.11     17.48 o 
   6  13   4      328.18      329.41     32.91 o 
   7  13   4      125.25      118.26     22.97 o 
   8  13   4      302.74      315.70     33.59 o 
   0  14   4      149.41      145.68     11.99 o 
   1  14   4      101.91      100.41     10.46 o 
   2  14   4      269.84      263.22     20.00 o 
   3  14   4      195.08      170.82     18.16 o 
   4  14   4      219.83      179.96     24.34 o 
   5  14   4      127.21      135.40     23.99 o 
   6  14   4       29.23       39.08     18.85 o 
   7  14   4      110.88       92.89     21.25 o 
   8  14   4       10.21       -1.37     19.20 o 
   9  14   4       40.43       46.96     20.57 o 
   1  15   4      277.65      275.67     16.63 o 
   2  15   4       59.40       85.60     17.48 o 
   3  15   4       62.67       49.15     21.42 o 
   4  15   4      409.61      368.87     34.11 o 
   5  15   4      239.80      177.21     27.76 o 
   6  15   4      163.25      130.25     25.02 o 
   7  15   4      295.12      279.02     31.54 o 
   8  15   4      369.40      315.01     36.68 o 
   9  15   4       53.48       38.05     21.59 o 
   0  16   4      410.13      478.17     46.96 o 
   1  16   4       31.39       21.53     14.35 o 
   2  16   4      603.64      613.05     38.05 o 
   3  16   4      216.35      217.91     20.11 o 
   4  16   4      110.22      147.38     18.17 o 
   5  16   4       53.22       40.01     14.17 o 
   6  16   4      116.02       82.95     23.65 o 
   7  16   4      314.88      317.75     35.31 o 
   8  16   4      395.13      335.92     38.39 o 
   9  16   4       32.12       24.68     21.94 o 
   1  17   4      355.34      333.19     27.25 o 
   2  17   4      218.62      193.77     21.16 o 
   3  17   4      559.66      514.16     34.65 o 
   4  17   4      243.57      197.69     20.60 o 
   5  17   4      782.53      742.78     44.94 o 
   6  17   4        0.59       -0.24     16.11 o 
   7  17   4       59.66       41.48     22.62 o 
   8  17   4      158.71      131.63     28.79 o 
   9  17   4       99.01       76.44     26.05 o 
   0  18   4      414.21      367.11     40.10 o 
   1  18   4       66.83       79.83     18.54 o 
   2  18   4      455.65      454.09     64.96 o 
   3  18   4      196.71      229.91     22.99 o 
   4  18   4      667.53      583.21     39.87 o 
   5  18   4       19.70       30.42     15.14 o 
   6  18   4      753.63      711.76     44.48 o 
   7  18   4       53.42       36.03     17.20 o 
   8  18   4       67.76       55.19     25.37 o 
   1  19   4     1131.64     1082.48     58.90 o 
   2  19   4      176.46      132.18     21.29 o 
   3  19   4      823.06      841.35     45.79 o 
   4  19   4      125.91      128.05     19.39 o 
   5  19   4      281.96      285.51     34.11 o 
   6  19   4       13.26        7.60     16.01 o 
   7  19   4      294.76      322.27     49.70 o 
   8  19   4       23.78       24.34     18.66 o 
   0  20   4     1018.97      937.49     78.15 o 
   1  20   4       66.23       64.42     19.59 o 
   2  20   4      484.22      500.03     50.90 o 
   3  20   4      106.55      132.77     21.16 o 
   4  20   4       31.68       32.41     17.86 o 
   5  20   4        0.27       13.68     17.33 o 
   6  20   4       43.94       23.13     18.42 o 
   7  20   4       67.12       78.06     29.82 o 
   1  21   4       67.53       93.46     22.28 o 
   2  21   4       51.28       41.29     20.32 o 
   3  21   4      185.41      196.77     29.99 o 
   4  21   4       21.08       40.77     19.70 o 
   5  21   4      277.55      313.99     41.82 o 
   0  22   4      134.94      126.83     34.96 o 
   1  22   4        9.47       31.23     20.64 o 
   2  22   4       63.24       67.15     20.83 o 
   3  22   4       60.39       57.32     21.37 o 
   4  22   4      196.42      196.78     25.91 o 
   4   0   5      482.35      452.46     35.65 o 
   6   0   5      212.73      219.38     21.25 o 
   8   0   5      705.60      747.94     53.13 o 
   3   1   5       21.34       32.91      9.25 o 
   4   1   5      214.04      207.04     15.08 o 
   5   1   5       79.15       96.16     18.51 o 
   6   1   5      589.21      589.91     33.45 o 
   7   1   5       47.66       51.05      8.84 o 
   8   1   5      169.44      177.33     29.48 o 
   2   2   5     1197.57     1103.74     75.41 o 
   3   2   5      386.66      385.96     33.93 o 
   4   2   5      118.40      113.33     10.06 o 
   5   2   5      153.52      158.78     15.94 o 
   6   2   5      361.88      352.22     22.54 o 
   7   2   5      279.30      300.44     19.75 o 
   8   2   5      568.53      582.89     31.27 o 
   2   3   5     1671.48     1637.63     81.99 o 
   3   3   5      137.92      164.53     16.45 o 
   4   3   5     2875.74     2879.31    185.78 o 
   5   3   5      143.39      147.47     11.51 o 
   6   3   5     1986.25     2064.30     95.13 o 
   7   3   5       73.51       92.26     10.17 o 
   8   3   5      525.82      512.48     30.66 o 
   1   4   5     1681.08     1624.75    110.37 o 
   2   4   5      701.68      670.87     33.76 o 
   3   4   5     3151.09     3161.76    210.46 o 
   4   4   5     1053.99      967.31     69.93 o 
   5   4   5     1168.56     1151.27     56.96 o 
   6   4   5       34.28       34.26      8.10 o 
   7   4   5      656.76      751.98     34.18 o 
   8   4   5      352.91      391.38     24.34 o 
   1   5   5       21.78       16.11      9.60 o 
   2   5   5     1905.32     1948.27     98.89 o 
   3   5   5      178.58      165.66     12.12 o 
   5   5   5       24.34       29.14     10.63 o 
   6   5   5      613.09      613.59     36.11 o 
   7   5   5      147.40      135.39     12.35 o 
   8   5   5      999.49     1078.71     77.81 o 
   1   6   5     2493.05     2232.84    156.31 o 
   2   6   5      762.18      750.68     63.07 o 
   3   6   5     1979.66     1824.14     78.64 o 
   4   6   5      271.34      250.23     25.02 o 
   5   6   5     2248.05     2373.37    169.33 o 
   6   6   5      149.47      158.02     18.17 o 
   7   6   5      663.32      691.03     53.13 o 
   1   7   5       54.71       63.98     14.40 o 
   3   7   5      282.05      278.59     17.93 o 
   1   8   5      611.46      583.22     32.11 o 
   2   8   5      374.97      354.06     21.61 o 
   3   8   5      800.05      837.10     65.64 o 
   4   8   5       56.79       66.84     14.40 o 
   0   9   5      766.88      695.15     50.39 o 
   1   9   5      276.92      267.40     17.51 o 
   2   9   5      179.52      194.10     19.71 o 
   3   9   5       56.22       62.73     15.08 o 
   4   9   5      443.17      438.41     38.73 o 
   1  10   5      312.42      341.14     17.48 o 
   2  10   5       26.53       36.68      8.43 o 
   3  10   5       60.69       85.35     16.80 o 
   4  10   5      176.92      168.30     21.59 o 
   5  10   5       33.39       19.88     15.42 o 
   0  11   5      374.52      338.32     31.88 o 
   1  11   5       77.38       84.09     11.69 o 
   2  11   5      254.73      260.17     25.37 o 
   3  11   5       41.36       45.93     16.11 o 
   4  11   5       14.22       17.14     15.42 o 
   5  11   5       31.83       34.28     16.11 o 
   1  12   5      478.78      508.32     24.92 o 
   2  12   5      280.69      261.59     20.84 o 
   3  12   5      819.93      773.64     58.61 o 
   4  12   5      137.66      128.20     21.59 o 
   5  12   5      828.42      846.65     55.87 o 
   0  13   5      395.45      398.65     40.45 o 
   1  13   5       60.96       68.45     11.93 o 
   2  13   5      707.25      654.36     38.78 o 
   3  13   5      103.26       80.89     20.91 o 
   4  13   5     1034.18     1011.87     70.27 o 
   5  13   5       18.40       -4.80     16.45 o 
   1  14   5     1563.93     1455.03     71.81 o 
   2  14   5      315.09      277.82     21.69 o 
   3  14   5      651.04      585.82     50.22 o 
   4  14   5      119.23      127.86     23.99 o 
   5  14   5      349.35      372.94     38.73 o 
   6  14   5      228.67      216.63     28.45 o 
   0  15   5     1286.74     1328.60     88.78 o 
   1  15   5       79.98       91.17     16.72 o 
   2  15   5      587.63      550.30     32.96 o 
   3  15   5      141.45      181.06     19.27 o 
   4  15   5      553.16      533.67     36.96 o 
   5  15   5       88.63       77.81     23.31 o 
   6  15   5      414.99      411.33     41.48 o 
   1  16   5      496.23      486.05     33.33 o 
   2  16   5       74.35       69.00     15.75 o 
   3  16   5      515.36      463.10     31.62 o 
   4  16   5       27.86       36.02     19.20 o 
   5  16   5      298.26      289.36     24.96 o 
   6  16   5      100.52       79.87     23.99 o 
   0  17   5      392.53      351.69     41.82 o 
   1  17   5       53.21       62.89     16.92 o 
   2  17   5      507.08      537.60     36.11 o 
   3  17   5      286.51      295.50     25.57 o 
   4  17   5      370.16      353.62     27.02 o 
   5  17   5       18.52       11.49     15.32 o 
   6  17   5      193.17      216.23     22.18 o 
   1  18   5       40.66       45.59     18.18 o 
   2  18   5       42.45       28.19     16.54 o 
   3  18   5       47.52       68.73     18.27 o 
   4  18   5       29.79       34.11     17.45 o 
   5  18   5      178.72      163.12     22.06 o 
   6  18   5       95.10       86.51     18.48 o 
   0  19   5       75.60      114.83     30.16 o 
   1  19   5       69.79       86.17     37.02 o 
   2  19   5       11.40       11.71     17.93 o 
   3  19   5       49.13       64.30     18.59 o 
   4  19   5      106.90      119.10     21.33 o 
   5  19   5       17.61       -4.37     16.68 o 
   1  20   5      243.14      307.00     28.59 o 
   2  20   5       80.50       61.41     19.86 o 
   3  20   5       67.64      106.39     20.00 o 
   4  20   5      199.65      174.68     24.59 o 
   0  21   5      201.42      230.34     40.10 o 
   1  21   5       19.39       45.31     20.50 o 
   1   7   6      788.67      716.06     55.87 o 
   0   8   6     1300.24     1168.18     91.86 o 
   1   8   6       35.08       49.70     15.77 o 
   1   9   6      627.53      585.16     32.11 o 
   1  10   6       66.18       74.45     12.72 o 
   1  11   6      724.43      651.73     39.87 o 
   2  11   6      124.88      110.75     15.15 o 
   0  12   6      866.30      830.89     66.16 o 
   1  12   6        0.54        7.29     12.35 o 
   2  12   6      384.33      336.04     24.11 o 
   1  13   6       91.18       95.71     16.00 o 
   2  13   6      174.73      181.87     18.30 o 
   3  13   6      352.96      328.38     34.28 o 
   0  14   6      165.78      145.68     27.08 o 
   1  14   6       33.87       34.09     17.82 o 
   2  14   6      199.66      181.72     20.12 o 
   3  14   6       67.44       79.87     20.57 o 
   4  14   6      160.62      185.78     26.39 o 
   1  15   6       30.98       53.86     15.62 o 
   2  15   6      111.21      104.31     17.16 o 
   3  15   6      136.31      133.34     18.66 o 
   4  15   6       68.79       75.07     21.94 o 
   0  16   6       96.81       79.52     25.02 o 
   1  16   6       10.19       16.72     15.75 o 
   2  16   6       43.07       64.04     15.38 o 
   3  16   6      122.23      125.66     32.39 o 
   4  16   6      125.26      110.72     26.74 o 
   5  16   6        4.68      -16.45     19.20 o 
   1  17   6      463.88      442.40     41.65 o 
   2  17   6       90.07       86.85     24.85 o 
   3  17   6      130.54      102.03     21.25 o 
   4  17   6       39.10       32.91     24.34 o 
   0  18   6      461.89      373.62     46.27 o 
   1  18   6       18.76       15.97     26.22 o 
   2  18   6      282.15      302.65     41.99 o 
   2  10   7      301.85      265.99     31.19 o 
   2  11   7       69.03       64.78     20.57 o 
   2  12   7       85.50       80.55     21.25 o 
   3  12   7      317.18      270.11     33.25 o 
   1  13   7        4.91      -18.51     18.51 o 
   2  13   7      224.65      270.79     32.56 o 
   3  13   7       25.72       28.11     20.91 o 
   4  13   7       90.36      103.86     24.68 o 
   1  14   7       47.85       11.31     20.22 o 
   2  14   7       49.67       15.08     21.59 o 
   3  14   7      289.76      223.49     31.19 o 
   1  15   7        6.51       -9.94     21.25 o 
                                                 
